# Supplementary material for: Transcriptome and Metabolome Analyses Reveal New Insights into the Regulatory Mechanism of Head Milled Rice Rate
Source: Plants (Basel). 2022 Oct 25;11(21):2838. doi: 10.3390/plants11212838 (PMC9654032; doi:10.3390/plants11212838)
Supplement: Supplementary file 1 [file plants-11-02838-s001.zip]

Archive with 1 entries (1 files):
- plants-1945677-supplementary.xls
