# Supplementary material for: Transcriptome and Metabolome Analyses Reveal New Insights into the Regulatory Mechanism of Head Milled Rice Rate
Source: Plants (Basel). 2022 Oct 25;11(21):2838. doi: 10.3390/plants11212838 (PMC9654032; doi:10.3390/plants11212838)
Supplement: Supplementary file 1 [file plants-11-02838-s001.zip › plants-1945677-supplementary.xls]

## Sheet: Table S1
Table S1: Read count of 768 DEGs identified by RNA-seq.
Locus	L1	L2	L3	H1	H2	H3	chr	start	stop	ori	annotation
LOC_Os01g02120	1899.58	1297.32	1425.71	240.728	563.08	78.3774	Chr1	612564	615650	+	osMFT2 MFT-Like2 homologous to Mother of FT and TFL1 gene; contains Pfam profile PF01161: Phosphatidylethanolamine-binding protein, expressed
LOC_Os01g02160	486.08	760.219	368.047	244.843	199.083	162.911	Chr1	632093	632913	+	hydroxyproline-rich glycoprotein family protein, putative, expressed
LOC_Os01g02760	105.758	9.03075	109.419	196.673	178.652	359.588	Chr1	957907	960626	-	receptor-like kinase, putative, expressed
LOC_Os01g03660	831.828	901.5	957.238	340.977	321.934	370.493	Chr1	1508235	1510980	+	MYB family transcription factor, putative, expressed
LOC_Os01g03670	46.7776	43.3506	80.4075	2.78255	4.60478	1.68273	Chr1	1513136	1514467	+	dihydroflavonol-4-reductase, putative, expressed
LOC_Os01g04290	101.69	114.725	53.7993	23.9949	26.3656	23.4082	Chr1	1906978	1909667	-	glycosyl hydrolase family 10 protein, putative, expressed
LOC_Os01g08350	2029.74	2268	1533.88	31.2658	25.7693	25.3793	Chr1	4095856	4096249	+	ATP synthase subunit alpha, mitochondrial, putative, expressed
LOC_Os01g09120	2613.44	2851.52	2785.14	1446.35	1009.08	1708.02	Chr1	4581148	4584690	-	Twin LOV 1, putative, expressed
LOC_Os01g10030	32.5409	50.4365	41.7349	4.51797	9.77841	5.9895	Chr1	5227044	5229966	+	expressed protein
LOC_Os01g10850	18373.4	20632.4	12699.8	4303.39	4141.31	6248.45	Chr1	5789309	5791121	+	peroxidase precursor, putative, expressed
LOC_Os01g11480	357.95	228.95	230.933	36.6557	29.5901	102.535	Chr1	6183125	6183625	-	zinc finger, C3HC4 type domain containing protein, expressed
LOC_Os01g12580	1110.46	964.247	981.165	488.197	215.88	575.964	Chr1	6922082	6923336	-	late embryogenesis abundant protein, putative, expressed
LOC_Os01g13360	10341.9	8754.46	8031.16	2636.39	3354.6	4997.72	Chr1	7443685	7447193	-	phosphatidylinositol 3- and 4-kinase family protein, putative, expressed
LOC_Os01g13460	21509.6	19769.4	20059.8	12022.6	11800.6	11769.7	Chr1	7495057	7498391	-	helix-loop-helix DNA-binding domain containing protein, expressed
LOC_Os01g15830	113.893	242.949	340.503	804.119	729.403	560.006	Chr1	8917547	8919971	+	peroxidase precursor, putative, expressed
LOC_Os01g16040	19823.5	17650	15320	4043.39	4855.08	5740.95	Chr1	9024897	9028876	-	mitochondrial carrier protein, putative, expressed
LOC_Os01g16140	1014.87	2609.8	1108.22	583.431	350.347	546.718	Chr1	9114002	9114253	+	expressed protein
LOC_Os01g17420	109.826	102.646	96.1325	52.169	56.1183	56.6227	Chr1	10018752	10020376	-	expressed protein
LOC_Os01g19740	6172.61	6720.63	6364.13	3858.84	4067.47	3902.93	Chr1	11202595	11203335	-	calvin cycle protein CP12, putative, expressed
LOC_Os01g21120	3569.33	4384.4	2188.01	1192.63	1133.13	1298.72	Chr1	11783910	11785001	+	AP2 domain containing protein, expressed
LOC_Os01g21590	2916.48	4281.68	2516.57	1550.55	1643.44	1386.71	Chr1	12091633	12093276	+	homeodomain, putative, expressed
LOC_Os01g22910	56.9466	86.2155	57.5918	11.7648	12.1312	16.8214	Chr1	12875498	12882540	-	retrotransposon protein, putative, unclassified, expressed
LOC_Os01g24490	111.859	132.108	126.287	297.901	306.464	267.445	Chr1	13807523	13809865	-	expressed protein
LOC_Os01g25450	87421.2	78292.4	75920.1	8094.34	4638.41	6897.72	Chr1	14414670	14431253	+	AIG1 family protein, expressed
LOC_Os01g27449	138.299	4.50781	65.1615	1237.69	265.066	271.401	Chr1	15328868	15332947	-	expressed protein
LOC_Os01g28540	105.758	134.418	145.384	229.418	363.797	370.631	Chr1	15975324	15980624	+	stress regulated protein, putative, expressed
LOC_Os01g29780	0	0	2.0306	121.599	99.23	80.7596	Chr1	16684102	16688153	+	expressed protein
LOC_Os01g29880	48.8114	37.911	59.6224	4.70722	13.8472	9.11256	Chr1	16739061	16740914	-	retrotransposon protein, putative, unclassified, expressed
LOC_Os01g31370	2153.8	1357.59	1373.24	446.938	374.986	330.406	Chr1	17159673	17161710	-	glycosyltransferase, putative, expressed
LOC_Os01g31450	181.009	177.455	194.197	80.8733	74.6646	82.3076	Chr1	17194926	17197756	+	retrotransposon protein, putative, unclassified, expressed
LOC_Os01g32090	97.6228	92.6625	94.5024	149.831	162.478	246.407	Chr1	17559698	17567805	-	PPR repeat domain containing protein, putative, expressed
LOC_Os01g32364	10346	6284.11	8171.63	2424.06	1998.99	1425.44	Chr1	17756051	17765020	+	Os1bglu1 - beta-mannosidase/glucosidase homologue, expressed
LOC_Os01g32710	386.424	313.139	328.672	201.858	182.901	196.946	Chr1	17932853	17934360	+	EDM2, putative, expressed
LOC_Os01g33090	4879.11	3970.15	4115.49	2496.64	2537.96	2641.25	Chr1	18205177	18208221	+	expressed protein
LOC_Os01g33350	2631.75	2898.92	3259.28	1552.14	1467.07	697.374	Chr1	18364956	18366441	-	zinc-binding protein, putative, expressed
LOC_Os01g33450	0	0	0	387.702	328.991	448.248	Chr1	18416920	18418444	+	expressed protein
LOC_Os01g33770	183.043	147.784	115.386	52.6022	68.4429	70.9224	Chr1	18589667	18590308	-	expressed protein
LOC_Os01g33960	160.671	137.584	166.255	5.30074	0.468553	4.03862	Chr1	18684016	18693589	-	transposon protein, putative, CACTA, En/Spm sub-class, expressed
LOC_Os01g38180	0	0	0	31.3888	44.179	46.7958	Chr1	21381884	21389644	+	peptidyl-prolyl isomerase, putative, expressed
LOC_Os01g38490	707.765	667.892	296.672	124.119	84.3459	143.087	Chr1	21627154	21627998	-	expressed protein
LOC_Os01g38500	276.598	222.087	271.988	70.6996	6.60167	19.7589	Chr1	21628691	21630777	-	DUF538 domain containing protein, putative, expressed
LOC_Os01g38560	465.742	456.669	374.263	52.325	15.1322	10.6896	Chr1	21661685	21662203	+	expressed protein
LOC_Os01g38580	669.123	1615.32	1150.85	153.771	59.1549	129.677	Chr1	21666124	21669309	-	beta,beta-carotene 9,10-dioxygenase, putative, expressed
LOC_Os01g39050	132.198	187.215	198.646	0.802654	1.25257	4.08462	Chr1	21949940	21956491	-	retrotransposon protein, putative, unclassified, expressed
LOC_Os01g41140	3827.63	2039.71	2171.25	713.184	727.429	1077.83	Chr1	23291659	23292667	-	THION18 - Plant thionin family protein precursor, expressed
LOC_Os01g42024	152.536	178.812	109.538	46.0963	72.7608	57.5309	Chr1	23829862	23830602	+	expressed protein
LOC_Os01g42350	36.6086	34.6998	19.6088	70.3593	70.8172	63.4338	Chr1	24047544	24055918	-	pleiotropic drug resistance protein, putative, expressed
LOC_Os01g42370	20.3381	25.5273	33.2906	72.2383	51.6016	81.8992	Chr1	24065207	24073621	-	pleiotropic drug resistance protein, putative, expressed
LOC_Os01g42520	10689.7	6977.78	6783.01	2281.16	3226.16	3386.21	Chr1	24181111	24184171	+	expressed protein
LOC_Os01g45030	219.651	182.94	163.193	45.0603	44.2412	41.8398	Chr1	25555154	25562669	+	retrotransposon protein, putative, Ty3-gypsy subclass, expressed
LOC_Os01g45430	146.434	169.326	93.9778	24.3846	36.991	53.428	Chr1	25773953	25776179	+	expressed protein
LOC_Os01g45570	56.9466	35.3481	20.785	9.8663	13.4598	9.00759	Chr1	25880204	25883718	-	homeobox associated leucine zipper, putative, expressed
LOC_Os01g46800	65.0819	49.2816	63.0194	100.116	104.971	103.536	Chr1	26687377	26688416	-	WRKY15, expressed
LOC_Os01g47730	3630.35	3242.43	3295.65	1736.04	1898.77	1891.07	Chr1	27301427	27303025	+	ras-related protein, putative, expressed
LOC_Os01g47740	7085.79	7745.16	5900.82	2656.66	2528.85	2769.81	Chr1	27303111	27307924	-	zinc finger, C3HC4 type domain containing protein, expressed
LOC_Os01g47810	77.2847	76.7387	106.922	198.294	170.922	164.211	Chr1	27366317	27368704	-	S-locus-like receptor protein kinase, putative, expressed
LOC_Os01g48170	3103.59	2670.48	2454.63	1239.9	1431.62	1612.47	Chr1	27582148	27583129	+	homeobox domain containing protein, expressed
LOC_Os01g49370	12438.8	9863.92	7774.69	342.47	138.436	186.261	Chr1	28380902	28381882	-	expressed protein
LOC_Os01g49640	333.545	458.72	165.14	102.033	102.374	38.9435	Chr1	28537873	28538617	-	LTPL149 - Protease inhibitor/seed storage/LTP family protein precursor, expressed
LOC_Os01g51490	390.491	480.51	270.018	35.5083	100.117	113.852	Chr1	29589249	29590343	-	expressed protein
LOC_Os01g51632	927.417	909.28	843.882	515.501	467.084	386.308	Chr1	29662432	29667980	-	myosin XI, putative, expressed
LOC_Os01g51634	540.993	497.426	468.798	225.698	188.297	159.677	Chr1	29669980	29675358	-	myosin-2 heavy chain, non muscle, putative, expressed
LOC_Os01g52060	14.2367	3.87464	22.4937	43.7731	48.7271	45.1267	Chr1	29937548	29937875	+	expressed protein
LOC_Os01g52830	2292.1	1759.26	1982.33	983.448	635.828	1044.34	Chr1	30386374	30387917	-	DUF1264 domain containing protein, putative, expressed
LOC_Os01g52900	4067.62	4112.56	1883.04	580.415	480.611	765.579	Chr1	30413604	30415814	-	expressed protein
LOC_Os01g53170	132.198	133.233	78.5999	21.111	28.1697	21.85	Chr1	30551624	30553990	-	retrotransposon protein, putative, unclassified, expressed
LOC_Os01g54520	5224.85	4080.36	2489.71	1092.77	703.595	1329.91	Chr1	31359199	31360707	+	DUF1264 domain containing protein, putative, expressed
LOC_Os01g54670	439.303	271.779	386.692	100.744	160.632	180.774	Chr1	31453332	31457551	-	coiled-coil domain-containing protein 25, putative, expressed
LOC_Os01g54700	1169.44	1092.72	521.18	343.482	308.961	285.96	Chr1	31473897	31477599	-	retrotransposon protein, putative, unclassified, expressed
LOC_Os01g54730	12217.1	9410.82	8685.08	4718.92	5670.19	5681.19	Chr1	31487114	31490247	-	expressed protein
LOC_Os01g55160	221.685	316.133	174.385	61.9412	82.0683	90.2988	Chr1	31731974	31732949	-	expressed protein
LOC_Os01g55280	5983.46	5248.85	3615.11	2003.28	1847.14	1672.64	Chr1	31815517	31816881	-	expressed protein
LOC_Os01g57020	1787.72	2085.69	1433.21	604.479	569.405	771.798	Chr1	32939957	32942493	+	expressed protein
LOC_Os01g57480	44.7438	35.0797	44.9215	74.4198	99.8761	101.305	Chr1	33210230	33216333	+	serine/threonine-protein kinase receptor precursor, putative, expressed
LOC_Os01g57840	726.07	581.033	569.093	378.556	220.049	284.461	Chr1	33448306	33449348	+	expressed protein
LOC_Os01g57942	1106.39	1105.03	980.204	24.9737	12.5449	23.9485	Chr1	33498513	33499211	+	cytochrome b6, putative, expressed
LOC_Os01g57945	1317.91	1260.83	957.041	35.9126	15.0302	15.5849	Chr1	33500151	33500633	+	cytochrome b6-f complex subunit 4, putative, expressed
LOC_Os01g57946	654.886	520.891	498.988	14.6228	10.1275	12.7069	Chr1	33500853	33501866	-	DNA-directed RNA polymerase subunit alpha, putative, expressed
LOC_Os01g57954	349.815	218.749	157.443	7.79926	4.37422	3.31063	Chr1	33502759	33503082	-	translation initiation factor IF-1, chloroplast, putative, expressed
LOC_Os01g57956	54.9128	36.3763	46.5515	1.46262	0.479519	1.5683	Chr1	33503702	33504140	-	chloroplast 50S ribosomal protein L14, putative, expressed
LOC_Os01g57958	831.828	455.285	728.524	8.28408	6.47661	9.11457	Chr1	33504237	33504874	-	chloroplast 50S ribosomal protein L16, putative, expressed
LOC_Os01g57960	120664	101330	70898.4	2942.71	1477.35	1875.99	Chr1	33506213	33508853	+	retrotransposon protein, putative, unclassified, expressed
LOC_Os01g57962	2381.59	2103.15	2263.82	122.964	51.7066	76.7204	Chr1	33522543	33524747	-	photosystem I P700 chlorophyll a apoprotein A2, putative, expressed
LOC_Os01g57964	1568.07	1565.66	1710.75	104.154	54.6875	68.0154	Chr1	33524773	33527025	-	photosystem I P700 chlorophyll a apoprotein A1, putative, expressed
LOC_Os01g57966	309.139	268.329	264.943	6.92984	5.62237	6.63956	Chr1	33527626	33529604	-	photosystem I assembly protein ycf3, putative, expressed
LOC_Os01g57968	172792	126766	85342.5	4934.43	2217.1	2948.43	Chr1	33531939	33533704	+	expressed protein
LOC_Os01g57990	201.347	179.065	156.898	26.0232	31.3625	18.0782	Chr1	33536132	33536849	+	expressed protein
LOC_Os01g58000	353.883	399.029	412.431	12.7164	7.85662	11.8781	Chr1	33539907	33540440	-	ATP synthase epsilon chain, putative, expressed
LOC_Os01g58010	2115.16	2152.37	1032.16	42.0233	39.9489	46.846	Chr1	33549465	33550448	+	ATP synthase, A subunit family protein, putative, expressed
LOC_Os01g58020	4104.23	4019.95	3804.11	129.596	48.4113	64.4049	Chr1	33554171	33554788	+	ribulose bisphosphate carboxylase large chain precursor, putative, expressed
LOC_Os01g58022	618.278	808.477	738.482	140.106	127.826	75.0558	Chr1	33560066	33560804	+	NADPH-dependent oxidoreductase, putative, expressed
LOC_Os01g58024	559.297	673.314	558.243	86.635	87.9676	55.6477	Chr1	33560902	33561739	+	NADPH-dependent oxidoreductase, putative, expressed
LOC_Os01g58035	111.859	99.5764	92.8267	10.8169	4.59824	6.3626	Chr1	33567103	33567405	+	expressed protein
LOC_Os01g58038	166.772	171.301	188.328	7.22016	3.25697	5.49721	Chr1	33570696	33570884	+	photosystem II reaction center protein Z, putative, expressed
LOC_Os01g58039	565.399	299.975	139.498	11.3051	9.00023	20.0771	Chr1	33572225	33573100	-	uncharacterized protein ycf70, putative, expressed
LOC_Os01g58049	3109.69	3438.65	3162.17	150.154	136.217	135.96	Chr1	33578192	33579131	+	photosystem I assembly protein ycf4, putative, expressed
LOC_Os01g58670	894.876	664.707	355.126	113.515	131.707	200.501	Chr1	33914207	33918435	+	expressed protein
LOC_Os01g60450	91.5214	154.475	215.065	25.3051	29.4507	18.7309	Chr1	34961976	34963642	-	cytochrome P450, putative, expressed
LOC_Os01g61370	280.666	120.201	129.852	47.3514	71.7458	76.7508	Chr1	35496868	35498571	-	expressed protein
LOC_Os01g62190	1370.79	1410.86	976.501	268.519	230.317	394.27	Chr1	36001241	36002103	+	ZOS1-15 - C2H2 zinc finger protein, expressed
LOC_Os01g62770	101.69	80.9781	73.6844	32.2409	35.6006	44.3845	Chr1	36346113	36349549	+	expressed protein
LOC_Os01g63810	4976.73	3580.32	3069.69	1370.84	959.849	1482.46	Chr1	37021544	37024131	+	starch binding domain containing protein, putative, expressed
LOC_Os01g64120	191.178	270.832	489.66	49.0005	57.548	100.036	Chr1	37241155	37242103	+	2Fe-2S iron-sulfur cluster binding domain containing protein, expressed
LOC_Os01g64230	95.589	91.9839	62.9534	37.3543	33.0732	31.8801	Chr1	37299713	37301162	+	long cell-linked locus protein, putative, expressed
LOC_Os01g64430	223.719	143.723	100.99	35.0165	53.392	62.5188	Chr1	37396145	37397573	-	DUF623 domain containing protein, expressed
LOC_Os01g65670	6430.9	6223.56	4311.26	2732.49	1951.96	2857.41	Chr1	38133431	38137770	-	amino acid transporter, putative, expressed
LOC_Os01g65902	1256.89	1675.68	1480.4	48.2952	34.1946	37.3332	Chr1	38271601	38272684	-	apocytochrome f precursor, putative, expressed
LOC_Os01g67314	8.13523	18.0615	22.8156	51.6962	59.1021	64.5998	Chr1	39070132	39072668	-	expressed protein
LOC_Os01g67364	1112.49	1101.76	354.251	16.7472	13.9986	14.4927	Chr1	39114681	39117532	+	retrotransposon protein, putative, Ty3-gypsy subclass, expressed
LOC_Os01g67820	227.787	100.873	102.683	47.8774	46.6717	18.9166	Chr1	39411190	39413062	+	exo70 exocyst complex subunit domain containing protein, expressed
LOC_Os01g68589	1881.27	1730.26	1204.26	471.561	360.757	336.521	Chr1	39839215	39840447	+	LTPL39 - Protease inhibitor/seed storage/LTP family protein precursor, expressed
LOC_Os01g68840	4795.72	3780.95	3152.22	1671.14	1823.86	1853.11	Chr1	39998110	39999091	-	CRP6 - Cysteine-rich family protein precursor, expressed
LOC_Os01g69870	656.92	697.927	676.502	400.367	308.178	407.471	Chr1	40371949	40373618	+	expressed protein
LOC_Os01g71090	1102.32	648.826	902.694	366.847	232.298	230.96	Chr1	41141674	41143464	-	xylanase inhibitor, putative, expressed
LOC_Os01g71380	1039.28	936.504	893.694	1565.25	2085.37	2207.2	Chr1	41365160	41366570	+	glycosyl hydrolases family 17, putative, expressed
LOC_Os01g71474	4759.11	3703.47	2351.95	332.78	213.891	487.594	Chr1	41397748	41401593	-	glycosyl hydrolases family 17, putative, expressed
LOC_Os01g72810	2936.82	2844.21	1873.42	647.667	373.11	546.807	Chr1	42238811	42240567	+	secreted glycoprotein, putative, expressed
LOC_Os02g01355	107.792	122.682	47.5833	234.699	481.029	208.318	Chr2	199224	204616	+	MADS-box transcription factor, putative, expressed
LOC_Os02g01820	24.4057	60.4954	76.4045	159.474	118.984	329.852	Chr2	451471	454309	-	ABC2 homolog 4, putative, expressed
LOC_Os02g03750	2707	2979.94	1377.59	376.87	252.747	590.613	Chr2	1570082	1574900	-	polygalacturonase, putative, expressed
LOC_Os02g06725	1450.11	1087.67	875.677	410.222	525.418	405.304	Chr2	3378928	3386412	-	expressed protein
LOC_Os02g09580	10.169	0	14.7922	52.1881	34.472	34.1099	Chr2	4932765	4935972	+	OsFBX39 - F-box domain containing protein, expressed
LOC_Os02g11960	146.434	229.957	244.687	628.372	462.89	1103.36	Chr2	6197353	6204374	+	ABC transporter, ATP-binding protein, putative, expressed
LOC_Os02g13540	1966.69	2747.51	1224.54	120.898	136.299	164.175	Chr2	7260978	7261178	+	expressed protein
LOC_Os02g15250	2029.74	1826.43	2225.54	796.693	674.606	970.392	Chr2	8516600	8518271	-	late embryogenesis abundant domain-containing protein, putative, expressed
LOC_Os02g15350	56334.5	53526.2	49336.2	19500.9	23661.5	23905.5	Chr2	8590287	8593925	-	dof zinc finger domain containing protein, putative, expressed
LOC_Os02g15740	1588.4	1139.1	1212.7	394.584	343.981	649.786	Chr2	8869108	8871520	-	expressed protein
LOC_Os02g18650	2247.36	2530.25	1175.55	274.061	424.814	616.659	Chr2	10863851	10867222	-	pectinesterase, putative, expressed
LOC_Os02g21700	555.23	490.524	322.033	77.086	196.775	204.687	Chr2	12893458	12895433	+	STE_MEKK_ste11_MAP3K.8 - STE kinases include homologs to sterile 7, sterile 11 and sterile 20 from yeast, expressed
LOC_Os02g23950	22.3719	7.2125	28.0201	61.0069	53.3475	47.9112	Chr2	13876287	13877199	-	transposon protein, putative, Pong sub-class, expressed
LOC_Os02g24574	294.902	324.347	266.778	2.38911	1.71599	4.53089	Chr2	14240035	14240565	+	NADPH-dependent oxidoreductase, putative
LOC_Os02g24576	77.2847	83.5864	99.674	3.89334	2.0044	4.25393	Chr2	14242355	14242825	-	chloroplast 30S ribosomal protein S7, putative, expressed
LOC_Os02g24596	528.79	723.898	642.131	22.5362	15.9344	14.2915	Chr2	14262307	14263269	-	apocytochrome f precursor, putative, expressed
LOC_Os02g24598	1041.31	1202.81	943.1	47.9888	40.5616	33.3089	Chr2	14263499	14264191	-	chloroplast envelope membrane protein, putative, expressed
LOC_Os02g24604	278.632	262.003	288.823	15.6417	16.441	13.0943	Chr2	14264611	14265168	-	photosystem I assembly protein ycf4, putative, expressed
LOC_Os02g24612	372.187	346.344	530.162	9.40322	8.13264	9.17216	Chr2	14270096	14270806	+	ribosomal protein S2, putative, expressed
LOC_Os02g24614	827.76	696.821	956.445	14.6924	7.71238	11.0791	Chr2	14272033	14274081	-	DNA-directed RNA polymerase subunit beta, putative, expressed
LOC_Os02g24624	24.4057	28.6421	23.8474	0.267551	1.96637	2.64905	Chr2	14281752	14281964	+	conserved hypothetical protein
LOC_Os02g24626	56.9466	37.7844	38.1731	1.90191	3.6231	6.56642	Chr2	14282189	14282458	+	uncharacterized protein ycf70, putative
LOC_Os02g24628	54.9128	69.5262	66.5152	3.31034	2.26574	2.49332	Chr2	14284410	14284598	-	photosystem II reaction center protein Z, putative, expressed
LOC_Os02g24632	2503.62	2082.75	2261.07	148.735	56.2497	90.2683	Chr2	14285072	14286627	-	photosystem II 44 kDa reaction center protein, putative, expressed
LOC_Os02g24634	1482.65	1200.27	1246.17	91.3707	16.235	33.2562	Chr2	14286575	14287636	-	photosystem II D2 protein, putative, expressed
LOC_Os02g24636	154.569	132.473	114.433	12.9385	5.81349	7.22802	Chr2	14287886	14288188	-	expressed protein
LOC_Os02g24642	612.176	470.425	290.507	18.7285	9.1948	16.8416	Chr2	14288946	14289590	-	photosystem II reaction center protein K precursor, putative, expressed
LOC_Os02g25640	2.03666e+06	1.64587e+06	1.03862e+06	631471	341089	629413	Chr2	14991648	14993715	-	glutelin, putative, expressed
LOC_Os02g26770	152.536	173.945	141.652	66.0795	57.5209	37.9272	Chr2	15716825	15718857	-	cytochrome P450, putative, expressed
LOC_Os02g26810	221.685	234.329	220.351	114.884	96.9209	53.8446	Chr2	15734823	15736934	+	cytochrome P450, putative, expressed
LOC_Os02g27130	703.698	746.575	525.538	174.068	188.582	137.081	Chr2	15957008	15977181	-	expressed protein
LOC_Os02g30070	22.3719	54.0276	43.6996	0	0	0	Chr2	17859649	17860120	+	expressed protein
LOC_Os02g30114	56.9466	72.0589	52.656	7.26281	17.7138	18.6829	Chr2	17887846	17889823	-	expressed protein
LOC_Os02g30600	12727.6	10931.6	6724.07	3045.91	3247.81	3414.89	Chr2	18211533	18211742	+	expressed protein
LOC_Os02g32840	4622.85	3819.19	2435.88	620.301	419.547	823.496	Chr2	19488188	19488950	+	zinc finger A20 and AN1 domain-containing stress-associated protein, putative, expressed
LOC_Os02g33149	711.833	633.044	805.491	1284	1251.6	1355.58	Chr2	19714870	19717682	-	OR, putative, expressed
LOC_Os02g34330	87.4538	97.6617	56.1062	31.0109	36.6227	18.131	Chr2	20542157	20543511	-	retrotransposon protein, putative, unclassified, expressed
LOC_Os02g36550	909.112	1015.95	963.613	1612.24	5097.46	2972.66	Chr2	22068014	22070683	-	phosphopantothenate--cysteine ligase, putative, expressed
LOC_Os02g36600	667.089	526.135	378.053	223.072	202.722	172.416	Chr2	22102488	22105124	+	aldose 1-epimerase, putative, expressed
LOC_Os02g37490	305.071	541.862	312.119	38.1816	44.3523	58.3388	Chr2	22626272	22627191	+	glycine-rich cell wall structural protein precursor, putative, expressed
LOC_Os02g39080	191.178	183.624	185.562	297.747	313.701	294.031	Chr2	23605516	23607650	+	expressed protein
LOC_Os02g39650	42.71	86.9394	56.1722	15.2482	18.678	19.5002	Chr2	23943695	23946512	-	expressed protein
LOC_Os02g41780	213.55	215.381	145.318	91.2493	90.446	84.5571	Chr2	25119033	25122992	+	transporter-related, putative, expressed
LOC_Os02g42810	24.4057	59.9586	55.9744	158.635	732.651	621.3	Chr2	25734461	25736672	+	oxidoreductase, short chain dehydrogenase/reductase family domain containing protein, expressed
LOC_Os02g43250	852.166	903.761	798.307	308.154	441.604	406.764	Chr2	26052820	26054216	-	receptor-like protein kinase precursor, putative, expressed
LOC_Os02g44840	109.826	129.485	102.232	50.6589	43.7963	61.3467	Chr2	27155484	27156098	-	expressed protein
LOC_Os02g44990	1360.62	1269.19	1413.7	681.316	591.077	804.271	Chr2	27248697	27251470	+	OsFBDUF13 - F-box and DUF domain containing protein, expressed
LOC_Os02g46690	3335.45	2724.34	2953.06	1473.98	1533.27	1637.55	Chr2	28511899	28514171	-	OsFBD8 - F-box and FBD domain containing protein, expressed
LOC_Os02g46860	32.5409	90.8442	65.0296	146.281	138.953	196.732	Chr2	28585303	28587981	-	oligopeptide transporter 4, putative, expressed
LOC_Os02g47180	1342.31	1428.46	1519.38	2359.51	2360.25	2382.87	Chr2	28802793	28805992	+	WD repeat-containing protein, putative, expressed
LOC_Os02g47370	567.433	371.472	228.626	82.2611	112.804	122.117	Chr2	28921176	28921795	-	transcription factor TF2, putative, expressed
LOC_Os02g47950	2383.62	1937.75	1166.02	502.033	640.515	774.21	Chr2	29330529	29331339	-	expressed protein
LOC_Os02g48480	15564.7	12182.9	13445	5459.55	5713.97	6850.58	Chr2	29677821	29678633	+	expressed protein
LOC_Os02g49140	34652	22981.6	22924.2	13046.1	8037.85	12050.8	Chr2	30051597	30053366	+	glycosyltransferase, putative, expressed
LOC_Os02g49670	219.651	717.457	225.614	1329.01	1166.55	1344.46	Chr2	30352699	30356937	-	zinc knuckle family protein, expressed
LOC_Os02g50799	5072.32	4684.73	4740.71	2079.53	2059.05	1724.09	Chr2	31023241	31033605	-	nuclear-pore anchor, putative, expressed
LOC_Os02g52380	109.826	68.2296	141.921	14.2013	5.64943	2.35584	Chr2	32058667	32060289	-	DUF1645 domain containing protein, putative, expressed
LOC_Os02g52770	13573.6	15875	11109.2	3890.36	2987.45	4625.36	Chr2	32273867	32275255	+	expressed protein
LOC_Os02g53070	3005.97	2067.88	1433.83	648.255	682.283	833.304	Chr2	32469558	32472659	-	HYS1, putative, expressed
LOC_Os02g53410	1090.12	914.13	675.281	174.691	171.66	186.8	Chr2	32686077	32686828	-	expressed protein
LOC_Os02g53740	11657.8	10788.9	8707.09	4807.72	4902.68	4907.34	Chr2	32904581	32913772	+	XI-I, putative, expressed
LOC_Os02g55560	34196.5	24680.2	20203.6	9437.69	9290.28	11708.1	Chr2	34026273	34030302	+	protein phosphatase 2C, putative, expressed
LOC_Os03g01520	0	0	17.6111	28.4558	33.0824	35.7284	Chr3	335493	338711	-	expressed protein
LOC_Os03g02050	36134.7	45848	35155.5	18348.9	9054.29	15041.2	Chr3	651993	652803	-	LTPL151 - Protease inhibitor/seed storage/LTP family protein precursor, expressed
LOC_Os03g02300	329.477	354.692	313.383	153.593	129.119	203.663	Chr3	793649	794329	+	expressed protein
LOC_Os03g02860	638.616	533.706	544.866	286.849	351.756	281.787	Chr3	1124956	1127202	-	heavy metal-associated domain containing protein, expressed
LOC_Os03g02920	11529.7	9741.6	8712.99	4680.32	5383.77	5798.7	Chr3	1172250	1176258	-	peroxidase precursor, putative, expressed
LOC_Os03g02980	3042.58	2080.54	2427.71	845.41	899.704	1094.36	Chr3	1211681	1217861	+	CAMK_CAMK_like_ULKh_APGy.1 - CAMK includes calcium/calmodulin depedent protein kinases, expressed
LOC_Os03g03654	93.5552	454.036	257.883	20.9881	13.0615	39.3289	Chr3	1619519	1620294	+	expressed protein
LOC_Os03g03660	12444.9	8435.7	8081.87	3993.35	3681.01	3494.99	Chr3	1625113	1629530	+	CAMK_CAMK_like.17 - CAMK includes calcium/calmodulin depedent protein kinases, expressed
LOC_Os03g03724	91.5214	71.2026	62.3425	23.3708	26.6576	36.6784	Chr3	1667248	1667899	+	expressed protein
LOC_Os03g05440	77.2847	97.2062	89.6858	38.714	45.4935	48.585	Chr3	2685557	2688291	-	DUF677 domain containing protein, putative, expressed
LOC_Os03g06170	433.201	486.254	253.125	141.697	128.371	98.785	Chr3	3095752	3096978	-	hsp20/alpha crystallin family protein, putative, expressed
LOC_Os03g06180	362.018	400.814	400.98	186.36	142.961	183.924	Chr3	3097959	3102114	+	expressed protein
LOC_Os03g07180	5035.71	2316.32	2132.35	1046.27	540.23	641.497	Chr3	3677867	3679971	-	embryonic protein DC-8, putative, expressed
LOC_Os03g07600	25941.2	31727.2	14528.4	6082.92	5424.88	4556.68	Chr3	3866510	3871355	-	calcium-binding protein, putative, expressed
LOC_Os03g07870	2190.41	2253.53	2023.57	1257.38	1186.9	1333.13	Chr3	3999088	4000032	-	expressed protein
LOC_Os03g07930	26.4395	10.849	8.48993	47.2145	68.8903	44.5816	Chr3	4048003	4051564	+	retrotransposon protein, putative, Ty3-gypsy subclass, expressed
LOC_Os03g08460	860.301	1133.76	1077.18	333.54	271.959	180.985	Chr3	4343725	4345716	-	AP2 domain containing protein, expressed
LOC_Os03g10110	34275.8	37849.3	42133.5	20532.3	15381.5	17471.5	Chr3	5116235	5119702	+	cupin domain containing protein, expressed
LOC_Os03g10300	0	21.0194	20.3186	68.2442	60.8016	40.6615	Chr3	5253474	5254816	+	haemolysin-III, putative, expressed
LOC_Os03g10570	50.8452	80.36	81.4975	206.472	163.853	168.52	Chr3	5386137	5390603	+	HORMA domain containing protein, putative, expressed
LOC_Os03g10970	50.8452	45.9287	34.8014	86.3995	79.177	98.9968	Chr3	5635416	5637467	+	expressed protein
LOC_Os03g11530	11133.1	9048	9947.98	5081.25	5067.46	5573.29	Chr3	5973868	5979082	+	nucleotide pyrophosphatase/phosphodiesterase, putative, expressed
LOC_Os03g12230	8781.98	8486.04	6743.93	4325.09	4285.45	4430.01	Chr3	6417903	6420701	+	caleosin related protein, putative, expressed
LOC_Os03g12520	915.214	742.249	841.735	368.279	416.604	321.427	Chr3	6626961	6630244	+	STRUBBELIG-RECEPTOR FAMILY 7 precursor, putative, expressed
LOC_Os03g13050	85.42	110.425	138.656	314.408	237.83	241.922	Chr3	7061769	7063319	+	E2F-related protein, putative, expressed
LOC_Os03g13070	20.3381	7.48089	40.0059	91.6658	101.816	92.8212	Chr3	7066551	7067431	-	thaumatin family domain containing protein, expressed
LOC_Os03g13640	83.3861	84.7261	0	228.199	160.703	170.061	Chr3	7380730	7381463	+	expressed protein
LOC_Os03g13730	42203.6	35872.1	34483.8	17519.7	19007.2	16991.6	Chr3	7435678	7438082	-	translocase of chloroplast 34, putative, expressed
LOC_Os03g16260	522.689	662.669	303.331	74.1163	81.2119	54.6693	Chr3	8963965	8966806	-	protein kinase, putative, expressed
LOC_Os03g16440	75578.4	56472.7	70568.9	28571.6	33981.1	30971.2	Chr3	9068339	9074062	+	outer membrane protein, OMP85 family, putative, expressed
LOC_Os03g16940	8570.47	4869.38	3756.53	1565.53	1443.99	2437.02	Chr3	9418863	9419832	-	glyoxalase family protein, putative, expressed
LOC_Os03g18110	2609.38	1920.32	859.921	326.038	65.6032	286.462	Chr3	10105981	10108026	+	proteins of unknown function domain containing protein, putative, expressed
LOC_Os03g20910	115.927	168.864	106.587	29.8644	48.8416	60.333	Chr3	11845870	11849005	-	homeobox domain containing protein, expressed
LOC_Os03g21790	73821.1	71263.9	81278.9	40744.7	28219.2	33875.9	Chr3	12446363	12449666	-	cupin domain containing protein, expressed
LOC_Os03g22120	54343.4	44172.1	42627.4	22778.4	23454.5	23547	Chr3	12674466	12680657	-	sucrose synthase, putative, expressed
LOC_Os03g23110	44.7438	39.8559	44.8885	2.47337	6.57557	16.7089	Chr3	13361012	13366500	-	retrotransposon protein, putative, Ty3-gypsy subclass, expressed
LOC_Os03g26650	282.699	302.968	284.592	182.626	153.653	118.839	Chr3	15224279	15225611	+	heavy metal-associated domain containing protein, expressed
LOC_Os03g28160	3302.9	2293.17	2238.48	341.227	735.422	713.296	Chr3	16209134	16210085	+	jacalin-like lectin domain containing protein, expressed
LOC_Os03g30060	36.6086	40.7423	82.2073	1.5676	11.2396	12.1442	Chr3	17142985	17144403	-	expressed protein
LOC_Os03g31750	3807.29	3751.59	2623.88	1338.67	966.965	1542	Chr3	18153143	18160127	-	pyruvate, phosphate dikinase, chloroplast precursor, putative, expressed
LOC_Os03g35570	185.077	130.812	126.984	25.2041	82.989	6.88469	Chr3	19719568	19722079	+	retrotransposon protein, putative, unclassified, expressed
LOC_Os03g40440	23805.7	20807.4	28240	9683.37	12001.2	9478.47	Chr3	22464518	22470146	+	B12D protein, putative, expressed
LOC_Os03g45250	5245.19	6154.38	4976.76	1405.85	2015.22	2001.03	Chr3	25547180	25549126	+	2-aminoethanethiol dioxygenase, putative, expressed
LOC_Os03g47754	1767.38	1645.77	1597.23	961.131	1064.82	978.429	Chr3	27088827	27098348	+	SAB, putative, expressed
LOC_Os03g48230	109.826	63.9599	78.7774	30.3708	36.5285	34.8467	Chr3	27448809	27449258	-	expressed protein
LOC_Os03g48440	105.758	105.776	81.7205	181.322	193.312	170.442	Chr3	27583885	27587124	-	expressed protein
LOC_Os03g49190	89729.6	86306	48404.6	24852.3	20434.2	31746.3	Chr3	28021862	28022837	-	oleosin, putative, expressed
LOC_Os03g52070	233.888	242.316	336.016	698.49	836.881	671.516	Chr3	29871085	29875767	+	OsSCP20 - Putative Serine Carboxypeptidase homologue, expressed
LOC_Os03g53930	1738.91	1637.09	1020.73	618.804	484.798	537.568	Chr3	30920685	30921906	+	expressed protein
LOC_Os03g54910	22660.7	22161	19203.3	11600	9782.82	10706.8	Chr3	31216401	31218822	-	X8 domain containing protein, expressed
LOC_Os03g55420	26722.2	20730.7	13050.8	3803.91	5738.41	5710.68	Chr3	31530776	31533526	+	peroxidase precursor, putative, expressed
LOC_Os03g55770	107.792	101.633	105.39	64.3459	65.826	44.6344	Chr3	31756008	31756262	+	expressed protein
LOC_Os03g55874	650.819	683.789	689.334	21.2264	10.569	14.6714	Chr3	31819698	31820959	-	ATP synthase subunit beta, putative, expressed
LOC_Os03g57310	1883.31	1485.26	1202.15	634.628	726.988	711.361	Chr3	32694534	32696110	+	syntaxin, putative, expressed
LOC_Os03g57349	4519.12	3932.8	4489.36	2391.01	2332.96	1746.31	Chr3	32715318	32716309	-	expressed protein
LOC_Os03g57490	439.303	461.795	372.463	134.246	140.309	143.995	Chr3	32780138	32782857	-	fasciclin domain containing protein, expressed
LOC_Os03g57960	91360.7	93347.5	59000.2	30130.3	15440	20873	Chr3	33020035	33022949	+	cupin domain containing protein, expressed
LOC_Os03g59210	99.6566	99.2777	61.0217	20.0667	14.6483	17.7281	Chr3	33717046	33717410	+	expressed protein
LOC_Os03g60760	150.502	114.523	80.7954	40.1214	33.2877	47.4982	Chr3	34533239	34533508	+	expressed protein
LOC_Os03g60992	52.879	56.4639	26.8109	0	0	0	Chr3	34646212	34653500	-	expressed protein
LOC_Os03g62740	1987.03	2313.41	3512.56	5937.59	5997.82	5535.67	Chr3	35503057	35506824	-	GDSL-like lipase/acylhydrolase, putative, expressed
LOC_Os03g63580	856.233	903.02	823.983	344.195	329.606	373.452	Chr3	35906755	35908400	+	phosphoesterase family protein, putative, expressed
LOC_Os04g01500	508.452	399.704	420.677	203.146	238.026	235.326	Chr4	346608	347612	+	expressed protein
LOC_Os04g09900	160.671	149.811	192.901	474.621	500.842	372.293	Chr4	5318347	5326427	+	ent-kaurene synthase, chloroplast precursor, putative, expressed
LOC_Os04g14204	115.927	77.4021	85.5916	39.7455	47.2108	37.3149	Chr4	7961018	7964447	-	expressed protein
LOC_Os04g16712	402.694	353.004	376.854	16.4307	16.6356	14.8522	Chr4	9090826	9091296	-	chloroplast 30S ribosomal protein S7, putative, expressed
LOC_Os04g16722	180476	132408	83429.2	9200.78	3137.38	4745.78	Chr4	9094075	9098277	+	uncharacterized protein ycf68, putative, expressed
LOC_Os04g16726	235.922	215.173	111.391	4.802	1.74819	3.92891	Chr4	9102551	9103402	+	expressed protein
LOC_Os04g16728	321.342	240.417	171.526	4.89679	3.96563	2.15676	Chr4	9103707	9103979	+	chloroplast 30S ribosomal protein S15, putative, expressed
LOC_Os04g16732	835.895	917.358	661.203	8.26234	8.11142	7.40207	Chr4	9104109	9105300	+	NADPH-dependent oxidoreductase, putative, expressed
LOC_Os04g16734	3239.86	3738.67	2404.12	46.5622	27.3644	41.9718	Chr4	9107118	9108746	+	maturase K, putative, expressed
LOC_Os04g16736	370.153	402.808	324.177	7.48771	6.37932	9.78091	Chr4	9110741	9112719	-	photosystem I assembly protein ycf3, putative, expressed
LOC_Os04g16738	463.708	511.415	422.249	32.3337	17.3062	27.3992	Chr4	9113637	9114419	-	chloroplast 30S ribosomal protein S4, putative, expressed
LOC_Os04g16740	5763.81	5402.06	8070.57	455.458	361.701	344.983	Chr4	9123602	9125252	+	ATP synthase subunit alpha, putative, expressed
LOC_Os04g16742	1317.91	1207.99	1078.59	35.0634	32.5444	38.9652	Chr4	9116367	9118611	-	NADPH-dependent oxidoreductase, putative, expressed
LOC_Os04g16745	589.804	493.531	449.527	23.7893	13.755	14.2983	Chr4	9125701	9126012	-	chloroplast 30S ribosomal protein S14, putative, expressed
LOC_Os04g16748	3603.91	3212.99	3418.99	209.746	188.79	187.101	Chr4	9122132	9123511	+	ATP synthase B chain, putative, expressed
LOC_Os04g16760	2202.61	2119.07	2311.33	142.561	72.5551	85.107	Chr4	9128391	9130643	-	photosystem I P700 chlorophyll a apoprotein A1, putative, expressed
LOC_Os04g16762	233.888	229.248	228.347	3.90982	3.71526	6.01453	Chr4	9131244	9133216	-	photosystem I assembly protein ycf3, putative
LOC_Os04g16764	414.897	473.473	375.429	29.6063	15.8245	23.6031	Chr4	9134187	9135280	-	chloroplast 30S ribosomal protein S4, putative, expressed
LOC_Os04g16770	28930.9	24272.6	8658.84	934.251	327.646	588.806	Chr4	9136121	9137288	+	photosynthetic reaction center protein, putative, expressed
LOC_Os04g16772	207.448	175.317	134.463	9.93729	7.91517	11.7338	Chr4	9137365	9137646	-	chloroplast 30S ribosomal protein S19, putative
LOC_Os04g16775	207.448	237.788	175.855	7.23902	8.98759	9.52901	Chr4	9153684	9153932	+	conserved hypothetical protein
LOC_Os04g16782	500.317	407.047	335.973	23.9127	31.9829	42.244	Chr4	9151883	9152164	+	chloroplast 50S ribosomal protein L23, putative
LOC_Os04g16798	207.448	196.873	197.127	10.5721	8.59606	7.37225	Chr4	9146438	9147015	+	chloroplast 30S ribosomal protein S7, putative, expressed
LOC_Os04g16812	500.317	419.856	335.507	24.097	32.4244	41.468	Chr4	9139411	9139692	-	chloroplast 50S ribosomal protein L23, putative
LOC_Os04g16816	508.452	482.423	356.614	16.9543	14.6422	31.0898	Chr4	9153148	9153561	-	uncharacterized protein ycf72, putative
LOC_Os04g16818	669.123	489.925	214.883	12.1358	8.87421	18.259	Chr4	9153929	9154210	+	chloroplast 30S ribosomal protein S19, putative
LOC_Os04g16820	3524.59	3265.7	4795.65	48.7967	58.2675	66.3049	Chr4	9186718	9190190	+	DNA-directed RNA polymerase subunit beta, putative, expressed
LOC_Os04g16822	785.05	589.166	560.241	11.3758	8.81495	15.2828	Chr4	9154281	9154730	+	chloroplast 50S ribosomal protein L22, putative, expressed
LOC_Os04g16824	939.619	770.318	862.933	14.1408	16.1899	19.2503	Chr4	9154785	9155504	+	chloroplast 30S ribosomal protein S3, putative, expressed
LOC_Os04g16826	852.166	500.343	761.893	9.47286	7.96346	9.78768	Chr4	9156712	9157117	+	chloroplast 50S ribosomal protein L16, putative, expressed
LOC_Os04g16828	420.998	273.485	402.154	6.59265	5.19627	6.69916	Chr4	9157268	9157639	+	chloroplast 50S ribosomal protein L14, putative, expressed
LOC_Os04g16830	620.312	502.936	940.58	14.6039	12.4761	15.5984	Chr4	9190922	9195969	+	DNA-directed RNA polymerase subunit beta, putative, expressed
LOC_Os04g16832	540.993	320.427	572.082	7.98748	7.15238	9.12608	Chr4	9157779	9158189	+	chloroplast 30S ribosomal protein S8, putative, expressed
LOC_Os04g16834	591.838	362.162	802.112	10.3122	6.89033	8.55117	Chr4	9158320	9158643	+	translation initiation factor IF-1, chloroplast, putative, expressed
LOC_Os04g16838	429.134	299.423	284.44	6.82146	3.9605	6.39917	Chr4	9159040	9159471	+	chloroplast 30S ribosomal protein S11, putative, expressed
LOC_Os04g16842	921.315	697.804	677.407	17.0598	12.8508	15.8734	Chr4	9159535	9160548	+	DNA-directed RNA polymerase subunit alpha, putative, expressed
LOC_Os04g16844	1297.57	1271.27	955.687	35.3901	15.8142	15.0994	Chr4	9160768	9161245	-	cytochrome b6-f complex subunit 4, putative, expressed
LOC_Os04g16846	1214.18	1183.19	1057.64	28.5327	12.8443	24.3081	Chr4	9162190	9162888	-	cytochrome b6, putative, expressed
LOC_Os04g16848	425.066	433.005	393.309	14.9048	5.22917	7.73183	Chr4	9163779	9164000	-	photosystem II reaction center protein H, putative
LOC_Os04g16854	978.262	901.307	804.622	28.3668	25.5553	28.4495	Chr4	9164684	9166928	-	NADPH-dependent oxidoreductase, putative, expressed
LOC_Os04g16856	724.036	735.775	747.793	36.9276	32.8964	34.3246	Chr4	9167228	9167698	-	chloroplast 30S ribosomal protein S7, putative, expressed
LOC_Os04g16866	2025.67	1670.25	1158.73	65.2935	34.8399	52.0479	Chr4	9174386	9175114	+	photosystem II reaction center protein K precursor, putative, expressed
LOC_Os04g16872	2761.91	2341.04	2364.4	163.21	74.3949	96.2679	Chr4	9176355	9177434	+	photosystem II D2 protein, putative, expressed
LOC_Os04g16874	3121.9	2682.97	2877.65	179.039	73.2785	108.873	Chr4	9177364	9178959	+	photosystem II 44 kDa reaction center protein, putative, expressed
LOC_Os04g16876	148.468	152.986	169.508	6.69763	3.25697	4.96835	Chr4	9179398	9179586	+	photosystem II reaction center protein Z, putative, expressed
LOC_Os04g16878	46.7776	28.3737	33.2906	1.90191	3.14358	5.49719	Chr4	9181534	9181803	-	uncharacterized protein ycf70, putative
LOC_Os04g16882	44.7438	42.9707	33.9345	0.267551	2.43492	2.90773	Chr4	9182028	9182240	-	conserved hypothetical protein
LOC_Os04g16886	821.659	790.608	798.13	40.9458	35.0269	38.6083	Chr4	9199104	9199574	-	chloroplast 30S ribosomal protein S7, putative, expressed
LOC_Os04g17620	81.3523	61.5085	45.7176	8.1487	17.0152	5.44233	Chr4	9641979	9647338	+	retrotransposon protein, putative, unclassified, expressed
LOC_Os04g17650	439.303	297.737	165.343	68.4076	93.0752	105.801	Chr4	9661934	9667057	-	sucrose synthase, putative, expressed
LOC_Os04g17660	3292.74	2682.85	2314	1351.41	868.676	808.848	Chr4	9671244	9674147	-	rhodanese-like domain containing protein, putative, expressed
LOC_Os04g19960	172.874	90.5305	75.2563	37.7406	36.1614	20.1483	Chr4	11130544	11131502	+	retrotransposon protein, putative, unclassified, expressed
LOC_Os04g21710	3900.84	2061.49	2397.6	833.145	1122.83	968.957	Chr4	12279147	12281637	-	expressed protein
LOC_Os04g23319	0	0	0	33.0657	24.9002	32.1678	Chr4	13311048	13311971	-	expressed protein
LOC_Os04g24600	5493.32	5490.91	4186.01	2422.63	2635.15	2758.89	Chr4	14129614	14132611	+	cysteine proteinase 1 precursor, putative, expressed
LOC_Os04g27960	128.13	139.893	581.845	43.7909	47.7137	63.9978	Chr4	16505773	16509512	-	B3 DNA binding domain containing protein, expressed
LOC_Os04g28020	56.9466	70.681	52.2351	159.64	197.216	219.166	Chr4	16548299	16550868	+	expressed protein
LOC_Os04g28120	372.187	1757.43	2203.38	3490.36	4042.14	11466.6	Chr4	16602471	16605138	+	response regulator receiver domain containing protein, expressed
LOC_Os04g30250	61.0143	293.974	199.472	35.2361	31.9542	12.478	Chr4	18053135	18057610	-	wall-associated receptor kinase-like 5 precursor, putative, expressed
LOC_Os04g30610	0	0	1.35373	53.5491	46.9458	51.1819	Chr4	18279293	18281498	+	disease resistance protein RGA2, putative, expressed
LOC_Os04g30880	966.059	802.243	989.674	1751.82	1981.07	1827.97	Chr4	18452744	18456670	+	TBC domain containing protein, expressed
LOC_Os04g30930	144.4	137.725	123.666	81.5701	70.7147	62.5115	Chr4	18490353	18494159	+	NB-ARC domain containing protein, expressed
LOC_Os04g31010	732.171	667.714	601.296	90.7393	79.5393	96.188	Chr4	18535441	18538577	-	expressed protein
LOC_Os04g31110	170.84	238.315	212.175	105.359	107.283	76.5862	Chr4	18598867	18601427	+	expressed protein
LOC_Os04g31140	929.45	1473.37	1365.45	0	0	0	Chr4	18617174	18619475	+	expressed protein
LOC_Os04g31520	278.632	126.147	113.013	8.70061	2.5651	14.131	Chr4	18846262	18846975	+	RALFL21 - Rapid ALkalinization Factor RALF family protein precursor, expressed
LOC_Os04g33150	109596	83197.7	44581.6	18074.8	14973.5	27805.5	Chr4	20065193	20066677	-	desiccation-related protein PCC13-62 precursor, putative, expressed
LOC_Os04g35100	3457.47	2828.34	2684.52	1738.02	1517.29	1611.32	Chr4	21332217	21335533	-	phospholipase C, putative, expressed
LOC_Os04g35130	4679.79	2385.62	1931.43	1204.33	998.811	1195.31	Chr4	21349784	21353260	+	expressed protein
LOC_Os04g37680	1071.82	1143.2	748.149	291.455	327.391	427.106	Chr4	22411902	22412993	+	alpha/beta hydrolase fold, putative, expressed
LOC_Os04g38740	622.345	556.752	651.699	1155.34	1293.02	1378.32	Chr4	23024022	23026644	+	MYB family transcription factor, putative, expressed
LOC_Os04g40370	50.8452	59.7867	49.0942	126.948	940.707	833.822	Chr4	23999562	24002250	+	OsFBX142 - F-box domain containing protein, expressed
LOC_Os04g40510	7948.12	5611.93	5390.84	1233.82	941.757	1440.18	Chr4	24064718	24068505	+	glycosyl hydrolase family 5 protein, putative, expressed
LOC_Os04g40580	227.787	299.712	334.417	110.655	60.867	94.6198	Chr4	24098305	24099665	-	O-acyltransferase, putative, expressed
LOC_Os04g41620	3121.9	3399.19	2288.73	5304.43	12445.7	15670.3	Chr4	24687707	24689307	-	CHIT2 - Chitinase family protein precursor, expressed
LOC_Os04g41640	69.1495	68.5792	48.075	203.658	283.66	268.526	Chr4	24692677	24693326	-	HEV2 - Hevein family protein precursor, expressed
LOC_Os04g43160	8867.4	10104.6	4224.09	1224.16	2584.96	2563.53	Chr4	25548378	25550603	-	expressed protein
LOC_Os04g43200	8450.47	6624.01	4887.62	2689.86	1628.48	2242.88	Chr4	25563393	25565204	-	caleosin related protein, putative, expressed
LOC_Os04g44240	724.036	972.308	539.555	320.083	327.521	334.496	Chr4	26206039	26207903	-	cytokinin-O-glucosyltransferase 3, putative, expressed
LOC_Os04g44470	32219.6	24201.6	11001.8	3655.08	3174.35	6086.17	Chr4	26323827	26324804	-	KUN1 - Kunitz-type trypsin inhibitor precursor, expressed
LOC_Os04g45020	2709.03	3682.47	2805.05	1260.97	1068.1	1365.72	Chr4	26637819	26640662	+	MYB family transcription factor, putative, expressed
LOC_Os04g45290	1086.05	1680.95	1945.44	598.219	499.121	715.068	Chr4	26765199	26771893	+	glycosyl hydrolases, putative, expressed
LOC_Os04g46660	376.255	285.015	186.577	66.8569	31.125	45.7314	Chr4	27661549	27662832	+	cyclin, putative, expressed
LOC_Os04g47780	219.651	240.938	195.419	534.009	413.827	417.484	Chr4	28341594	28343271	-	transmembrane amino acid transporter protein, putative, expressed
LOC_Os04g48260	394.559	400.666	413.526	643.36	629.314	646.399	Chr4	28744397	28747883	+	zinc RING finger protein, putative, expressed
LOC_Os04g48950	1580.27	1905.14	1688.26	844.578	1001.01	891.102	Chr4	29194394	29197172	-	fringe-related protein, putative, expressed
LOC_Os04g49270	256.26	147.577	350.76	35.8788	30.0957	28.8043	Chr4	29412733	29416839	-	tRNA-splicing endonuclease positive effector-related, putative, expressed
LOC_Os04g49500	262.361	359.423	248.486	70.3091	53.1496	79.521	Chr4	29522376	29527451	+	U-box domain-containing protein, putative, expressed
LOC_Os04g50730	740.306	603.709	559.615	266.756	297.59	264.074	Chr4	30012117	30016413	+	RWD domain containing protein, expressed
LOC_Os04g51070	423.032	140.065	203.739	13.5235	63.7509	46.0775	Chr4	30235323	30238854	-	helix-loop-helix DNA-binding domain containing protein, expressed
LOC_Os04g51460	5808.56	2932.3	1975.52	1011.21	1207.65	1053.17	Chr4	30482082	30483492	-	glycosyl hydrolases family 16, putative, expressed
LOC_Os04g52110	6276.33	4928.94	4277.25	2818.76	1828.32	2447.69	Chr4	30950939	30952114	+	late embryogenesis abundant protein, group 3, putative, expressed
LOC_Os04g52750	1309.77	2038.77	457.414	160.349	181.13	225.576	Chr4	31410505	31410993	+	expressed protein
LOC_Os04g54280	976.228	784.775	649.06	182.686	365.588	235.767	Chr4	32319644	32323748	-	retrotransposon protein, putative, Ty1-copia subclass, expressed
LOC_Os04g54300	1529.42	2003.68	1327.93	870.503	761.802	615.752	Chr4	32333335	32333993	-	wound induced protein, putative, expressed
LOC_Os04g54390	504.384	598.173	346.727	172.241	198.112	186.787	Chr4	32362968	32365039	+	nuclease PA3, putative, expressed
LOC_Os04g55260	6882.41	6067.89	6387.24	2587.55	1888.66	2222.59	Chr4	32855650	32860643	-	thiamine-repressible mitochondrial transport protein THI74, putative, expressed
LOC_Os04g56500	506.418	577.994	523.571	255.833	162.333	212.974	Chr4	33676317	33683540	-	expressed protein
LOC_Os04g57650	602.007	558.85	431.898	121.625	234.049	203.409	Chr4	34321350	34324747	-	expressed protein
LOC_Os04g58280	5017.41	5037.7	4840.07	2741.69	2370.06	3172.66	Chr4	34694304	34697202	-	stem-specific protein TSJT1, putative, expressed
LOC_Os04g58530	65.0819	104.591	50.3364	30.3572	10.9559	3.36345	Chr4	34807133	34807784	+	expressed protein
LOC_Os05g01230	18424.3	15561	11750.8	6593.19	6909.92	7772.46	Chr5	155313	160214	+	zinc finger, C3HC4 type domain containing protein, expressed
LOC_Os05g01635	20.3381	21.0194	20.8966	57.7473	41.0181	50.9001	Chr5	375945	378250	-	expressed protein
LOC_Os05g01675	2210.75	2146.7	2344.67	144.973	72.2989	87.6301	Chr5	406167	408419	-	photosystem I P700 chlorophyll a apoprotein A1, putative, expressed
LOC_Os05g02760	280.666	175.763	161.043	92.5431	83.3842	67.9477	Chr5	991439	994133	-	expressed protein
LOC_Os05g03130	1165.37	1229.34	504.525	259.281	214.225	307.379	Chr5	1246286	1247010	-	OsRCI2-7 - Putative low temperature and salt responsive protein, expressed
LOC_Os05g07940	7954.22	6323.78	5990.32	3830.89	3552.12	3093.68	Chr5	4301547	4304737	+	glyoxalase family protein, putative, expressed
LOC_Os05g10800	2536.16	2144.63	1705.16	648.877	831.061	1085.12	Chr5	5964855	5966406	+	expressed protein
LOC_Os05g14740	3455.44	4279.6	3714.06	285.734	10.0346	412.172	Chr5	8374796	8376859	-	expressed protein
LOC_Os05g14750	327.443	376.704	611.444	11.7497	22.5081	4.80785	Chr5	8378906	8382425	+	AGC_PVPK_like_kin82y.12 - ACG kinases include homologs to PKA, PKG and PKC, expressed
LOC_Os05g15040	18.3043	73.259	106.529	1565.68	1104.52	814.99	Chr5	8528874	8535118	-	NB-ARC domain containing protein, expressed
LOC_Os05g16230	30.5071	22.3009	30.3601	66.0776	116.595	79.7784	Chr5	9179179	9180288	-	expressed protein
LOC_Os05g22440	91.5214	101.461	41.9783	15.4584	18.1331	6.25292	Chr5	12737725	12741463	-	retrotransposon protein, putative, unclassified, expressed
LOC_Os05g22712	193.212	174.005	151.009	2.76895	2.94734	3.45488	Chr5	12887430	12887861	-	chloroplast 30S ribosomal protein S11, putative, expressed
LOC_Os05g22716	331.511	259.805	333.43	3.54255	5.50077	4.19433	Chr5	12888261	12888584	-	translation initiation factor IF-1, chloroplast, putative, expressed
LOC_Os05g22718	673.191	434.317	646.943	10.846	11.2153	11.0127	Chr5	12888722	12889132	-	chloroplast 30S ribosomal protein S8, putative, expressed
LOC_Os05g22722	372.187	244.97	361.661	6.01593	4.43932	6.1405	Chr5	12889272	12889643	-	chloroplast 50S ribosomal protein L14, putative, expressed
LOC_Os05g22724	364.052	234.531	348.747	4.94469	4.48831	6.03282	Chr5	12889753	12890158	-	chloroplast 50S ribosomal protein L16, putative, expressed
LOC_Os05g22830	164.738	158.061	268.294	4.58864	4.22184	1.5385	Chr5	12953646	12957954	+	DNA-directed RNA polymerase subunit beta, putative, expressed
LOC_Os05g22840	689.461	598.872	351.838	26.0018	14.0171	17.7917	Chr5	12959279	12960315	-	expressed protein
LOC_Os05g22860	144.4	226.797	320.137	4.05354	2.69113	4.98187	Chr5	12979247	12980473	+	DNA-directed RNA polymerase subunit beta, putative, expressed
LOC_Os05g25480	396.593	361.691	247.565	143.675	69.5668	84.3209	Chr5	14816263	14818668	+	OsMan06 - Endo-Beta-Mannanase, expressed
LOC_Os05g25490	412.863	364.908	330.226	158.068	182.244	219.733	Chr5	14821904	14824477	-	aminotransferase, classes I and II, domain containing protein, expressed
LOC_Os05g26350	9760.25	13796.7	18628.2	1915.43	541.313	2516.51	Chr5	15330469	15331142	+	PROLM4 - Prolamin precursor, expressed
LOC_Os05g26480	7370.52	6276.83	7672.36	672.583	401.211	1946.08	Chr5	15398528	15399097	+	PROLM12 - Prolamin precursor, putative, expressed
LOC_Os05g28210	17836.5	13250.1	14157.3	6813.31	6338.65	7074.55	Chr5	16518574	16519496	-	small hydrophilic plant seed protein, putative, expressed
LOC_Os05g28770	119.995	73.1022	68.4876	32.9651	28.9511	36.7103	Chr5	16868431	16872373	+	GCRP9 - Glycine and cysteine rich family protein precursor, expressed
LOC_Os05g28970	0	6.19942	12.939	25.2988	21.588	23.8571	Chr5	16987047	16988863	+	expressed protein
LOC_Os05g30280	8.13523	53.7894	46.3082	119.51	84.243	88.4995	Chr5	17547345	17552419	+	Os5bglu20 - beta-glucosidase homologue, similar to G. max isohydroxyurate hydrolase, expressed
LOC_Os05g33554	7811.86	6078.62	6234.51	3865.67	3810.83	3533.06	Chr5	19705356	19707432	-	methyl-binding domain protein MBD, putative, expressed
LOC_Os05g34320	7445.77	5397.17	5777.77	2319.65	2588.94	3184.91	Chr5	20315236	20320719	+	beta-hexosaminidase precursor, putative, expressed
LOC_Os05g35320	178.975	202.804	176.776	4.13576	1.9883	3.37022	Chr5	20971176	20972872	-	ATP synthase like protein, putative, expressed
LOC_Os05g37110	48.8114	74.8391	33.1131	20.5157	5.15408	9.2223	Chr5	21691579	21691986	+	expressed protein
LOC_Os05g39310	87.4538	105.872	54.3976	30.3242	25.2861	18.2847	Chr5	23058937	23061264	+	thiamine pyrophosphate enzyme, C-terminal TPP binding domain containing protein, expressed
LOC_Os05g39320	634.548	458.599	577.741	52.3951	270.088	242.315	Chr5	23065607	23067936	+	thiamine pyrophosphate enzyme, C-terminal TPP binding domain containing protein, expressed
LOC_Os05g39950	16061	15363.9	7641.81	2459.7	1717.13	3299.37	Chr5	23477065	23478850	+	DUF623 domain containing protein, expressed
LOC_Os05g41000	256.26	260.96	277.902	441.854	419.541	443.519	Chr5	24033610	24039071	+	endonuclease/exonuclease/phosphatase family domain containing protein, expressed
LOC_Os05g41166	0	13.6803	0	37.9428	57.2122	75.7552	Chr5	24110841	24114828	-	MYB family transcription factor, putative, expressed
LOC_Os05g45020	3874.41	3543.95	2777.77	1358.87	1195.17	1266.85	Chr5	26171092	26172349	-	zinc finger/CCCH transcription factor, putative, expressed
LOC_Os05g46440	368.119	186.633	96.0413	27.9204	22.6005	35.186	Chr5	26907205	26907602	-	expressed protein
LOC_Os05g46480	19294.7	15465.3	14560	7405.94	6173.29	7969.71	Chr5	26927607	26928902	+	late embryogenesis abundant protein, group 3, putative, expressed
LOC_Os05g46750	134.231	100.083	119.237	62.0306	49.3605	65.0318	Chr5	27067365	27070015	-	STE_MEKK_ste11_MAP3K.18 - STE kinases include homologs to sterile 7, sterile 11 and sterile 20 from yeast, expressed
LOC_Os05g46760	250.158	193.399	222.704	122.643	110.832	108.512	Chr5	27075947	27077365	-	STE_MEKK_ste11_MAP3K.19 - STE kinases include homologs to sterile 7, sterile 11 and sterile 20 from yeast, expressed
LOC_Os05g48840	2033.81	1745.17	809.361	347.318	319.125	467.78	Chr5	27989730	27990665	-	expressed protein
LOC_Os05g49430	13606.2	10273.8	10620	5976.52	4827.66	6025.3	Chr5	28342175	28345123	+	aldose 1-epimerase, putative, expressed
LOC_Os05g49440	10187.3	9733.93	6416.28	3820.78	2988.14	3891.52	Chr5	28346740	28348039	+	DUF1264 domain containing protein, putative, expressed
LOC_Os05g49810	502.351	515.219	496.998	324.71	261.51	331.24	Chr5	28585661	28588880	+	armadillo/beta-catenin-like repeat containing protein, expressed
LOC_Os05g50120	1688.06	1624.25	1254.62	622.902	784.902	806.256	Chr5	28721012	28726522	+	CGMC_MAPKCMGC_2.3 - CGMC includes CDA, MAPK, GSK3, and CLKC kinases, expressed
LOC_Os05g50940	829.794	892.861	412.664	220.574	248.321	228.75	Chr5	29228254	29229250	+	expressed protein
LOC_Os05g51470	3988.3	4351.92	4045.06	2468.16	2236.59	2023.05	Chr5	29506977	29509972	+	2-aminoethanethiol dioxygenase, putative, expressed
LOC_Os06g02980	89.4876	91.3357	96.1451	3.42789	0.767922	3.02218	Chr6	1095472	1096462	-	ATP synthase F1, epsilon subunit family protein, expressed
LOC_Os06g03570	79.3185	87.1926	112.258	184.344	190.461	185.387	Chr6	1377416	1379454	+	pentatricopeptide, putative, expressed
LOC_Os06g03930	4057.45	4168.02	4236.76	7256.64	6915.18	7708.23	Chr6	1582714	1585822	-	cytochrome P450 86A1, putative, expressed
LOC_Os06g04200	1.28431e+06	1.08335e+06	1.21649e+06	497921	709744	529899	Chr6	1766194	1770656	+	starch synthase, putative, expressed
LOC_Os06g04790	3947.62	1753.74	1644.06	378.509	332.007	582.698	Chr6	2088474	2091021	+	HAD superfamily phosphatase, putative, expressed
LOC_Os06g04930	10415.1	11149.9	9953.99	6198.55	4164.54	4185.4	Chr6	2170890	2173400	-	expressed protein
LOC_Os06g04940	404.728	548.812	284.207	57.95	66.8948	67.796	Chr6	2175882	2176926	-	early nodulin 93 ENOD93 protein, putative, expressed
LOC_Os06g05000	5115.03	4012.83	4056.37	2223.03	1090.48	799.419	Chr6	2205577	2206534	-	early nodulin 93 ENOD93 protein, putative, expressed
LOC_Os06g05020	1686.03	2302.84	1662.04	1045.37	714.355	316.55	Chr6	2212543	2213563	-	early nodulin 93 ENOD93 protein, putative, expressed
LOC_Os06g07220	8415.9	12077.2	6433.67	3311.57	2570	3619.55	Chr6	3455733	3456811	-	LTPL128 - Protease inhibitor/seed storage/LTP family protein precursor, expressed
LOC_Os06g11650	386.424	363.267	187.22	35.4849	11.6531	20.3635	Chr6	6177853	6179163	-	phosphate-induced protein 1 conserved region domain containing protein, expressed
LOC_Os06g12000	54.9128	40.6459	39.8944	96.2064	113.454	133.253	Chr6	6419602	6420378	-	expressed protein
LOC_Os06g13120	140.333	134.514	125.053	226.229	217.028	235.19	Chr6	7201591	7203994	-	expressed protein
LOC_Os06g14200	246.091	211.298	230.95	97.7133	105.871	65.5031	Chr6	7925697	7927406	-	zinc finger, C3HC4 type domain containing protein, expressed
LOC_Os06g14406	5112.99	4015.44	3586.93	512.823	551.258	402.124	Chr6	8043564	8049979	+	SYD, putative, expressed
LOC_Os06g21910	3721.87	2433.18	2170.81	1034.11	724.83	1074.32	Chr6	12665586	12666215	-	late embryogenesis abundant group 1, putative, expressed
LOC_Os06g24490	709.799	568.396	265.944	116.994	99.4315	137.021	Chr6	14347071	14348330	-	expressed protein
LOC_Os06g28020	191.178	68.1181	52.4203	12.0431	10.6546	17.3665	Chr6	15903545	15905688	+	retrotransposon protein, putative, unclassified
LOC_Os06g30130	1767.38	1965.01	1927.58	3021.99	3323.25	3913.47	Chr6	17378299	17381309	+	cysteine-rich receptor-like protein kinase 10 precursor, putative, expressed
LOC_Os06g30370	30922	28853.8	19355.3	6732.01	8158.08	12591.7	Chr6	17539922	17542480	-	osMFT1 MFT-Like1 homologous to Mother of FT and TFL1 gene; contains Pfam profile PF01161: Phosphatidylethanolamine-binding protein, expressed
LOC_Os06g31060	4553.7	3191.1	3295.99	820.521	576.824	1118.33	Chr6	18065898	18067784	-	PROLM23 - Prolamin precursor, expressed
LOC_Os06g31890	410.829	388.936	352.099	106.004	69.3837	41.0569	Chr6	18524661	18525770	-	THION3 - Plant thionin family protein precursor, expressed
LOC_Os06g31930	602.007	618.85	253.376	123.163	101.456	89.8111	Chr6	18557900	18559033	-	thionin precursor protein, putative, expressed
LOC_Os06g31960	616.244	628.909	247.639	119.157	101.723	87.4552	Chr6	18578402	18579512	-	THION5 - Plant thionin family protein precursor, expressed
LOC_Os06g32020	1118.59	1393.03	463.275	192.279	171.976	134.504	Chr6	18615683	18616803	-	THION6 - Plant thionin family protein precursor, expressed
LOC_Os06g33640	7256.63	7225.05	6357.54	2389.42	2939.78	2735	Chr6	19583320	19585408	-	CAPIP1, putative, expressed
LOC_Os06g33690	4775.38	5340.64	4987.69	2315.13	2087.03	2516.08	Chr6	19604055	19606116	-	CAPIP1, putative, expressed
LOC_Os06g36400	32168.7	23732.6	30198.8	12423.9	15403	14909.8	Chr6	21374013	21377313	-	HAD superfamily phosphatase, putative, expressed
LOC_Os06g36670	150.502	256.235	132.399	64.1805	70.4386	48.0669	Chr6	21556404	21557334	+	bet v I allergen family protein, putative, expressed
LOC_Os06g38960	5715	5575.48	5100.96	1832.74	2140	2230.61	Chr6	23119059	23122451	+	expressed protein
LOC_Os06g39700	201.347	169.923	162.326	2.50768	3.2299	2.44523	Chr6	23566354	23568406	+	DNA-directed RNA polymerase subunit alpha, putative, expressed
LOC_Os06g39704	50.8452	50.8164	41.958	3.04907	0.975135	1.11732	Chr6	23571658	23571879	-	photosystem II reaction center protein H, putative
LOC_Os06g39708	2292.1	1852.33	1784.56	89.4601	37.592	35.2361	Chr6	23572435	23573961	-	photosystem II P680 chlorophyll A apoprotein, putative, expressed
LOC_Os06g39712	1315.87	997.1	998.38	36.783	25.1967	36.9208	Chr6	23574363	23575246	+	OsClp10 - Putative Clp protease homologue, expressed
LOC_Os06g39716	534.892	523.753	574.414	11.2615	11.0485	11.1271	Chr6	23576532	23577119	-	chloroplast 30S ribosomal protein S18, putative, expressed
LOC_Os06g39718	207.448	191.322	233.323	4.01821	4.39616	5.75586	Chr6	23577156	23577561	-	chloroplast 50S ribosomal protein L33, putative, expressed
LOC_Os06g39728	437.269	365.662	210.763	9.41867	4.66333	4.32503	Chr6	23580417	23580668	+	cytochrome b559 subunit alpha, putative
LOC_Os06g39738	187.11	218.541	198.836	8.76602	4.73939	5.06449	Chr6	23582192	23583154	-	apocytochrome f precursor, putative, expressed
LOC_Os06g39740	81.3523	95.8888	99.6284	2.16946	1.19331	3.52122	Chr6	23589443	23590939	+	ATP synthase subunit beta, putative, expressed
LOC_Os06g39744	150.502	132.28	138.425	11.0855	8.34569	8.96831	Chr6	23584498	23585055	-	photosystem I assembly protein ycf4, putative, expressed
LOC_Os06g39748	26.4395	42.8441	44.9874	0.522532	0.490485	0.961559	Chr6	23585866	23586186	-	expressed protein
LOC_Os06g39752	178.975	120.894	139.201	1.64693	0.959038	4.42795	Chr6	23586381	23586782	-	expressed protein
LOC_Os06g40818	667.089	534.882	665.726	255.935	164.207	177.479	Chr6	24348623	24354099	+	aspartic proteinase, putative, expressed
LOC_Os06g40870	69.1495	46.3237	46.473	8.87678	15.3121	5.81546	Chr6	24373213	24375212	-	expressed protein
LOC_Os06g43960	370.153	257.845	276.713	162.807	133.492	129.481	Chr6	26482245	26483810	-	expressed protein
LOC_Os06g44310	19079.2	15551.2	19732.1	8978.23	8083.49	8529.94	Chr6	26752551	26755222	+	tetraspanin family protein, putative, expressed
LOC_Os06g44750	158.637	235.453	166.63	98.6217	97.3143	101.778	Chr6	27025437	27029339	+	AP2 domain containing protein, expressed
LOC_Os06g45020	3105.63	2904.64	2735.52	1321.58	1787.01	1812.72	Chr6	27226619	27233106	+	STRUBBELIG-RECEPTOR FAMILY 3 precursor, putative, expressed
LOC_Os06g46284	126952	73031.3	134919	21488.2	29495.8	27906	Chr6	28045147	28058082	-	glycosyl hydrolase, family 31, putative, expressed
LOC_Os06g46434	693.529	663.403	473.947	12.234	2.21161	6.34632	Chr6	28180529	28181494	+	cytochrome c biogenesis protein ccsA, putative, expressed
LOC_Os06g46435	1132.83	1458.92	1203.86	60.2924	40.5846	42.7037	Chr6	28181691	28183193	-	NADPH-dependent oxidoreductase, putative, expressed
LOC_Os06g46436	1714.5	1558.33	768.482	139.781	107.044	142.679	Chr6	28183313	28183558	-	photosystem I iron-sulfur center, putative, expressed
LOC_Os06g46438	270.497	298.551	239.093	1.46262	0.490485	2.39715	Chr6	28184005	28184310	-	NADPH-dependent oxidoreductase, putative
LOC_Os06g47820	56.9466	81.4846	49.4947	134.466	175.819	216.319	Chr6	28941271	28943704	+	protein kinase domain containing protein, expressed
LOC_Os06g48320	3351.72	3962.69	3012.26	1844.41	1718.72	1962.57	Chr6	29217410	29219166	-	EDR2, putative, expressed
LOC_Os06g49185	65.0819	39.5875	69.6891	108.114	122.688	146.993	Chr6	29802051	29803832	-	expressed protein
LOC_Os06g49340	1104.36	1292.52	1136.09	399.286	281.655	305.792	Chr6	29891030	29892949	-	OsFBDUF35 - F-box and DUF domain containing protein, expressed
LOC_Os06g49490	22715.6	21436.3	15010.5	8067.44	9581.29	8683.91	Chr6	29976868	29977668	+	ZOS6-10 - C2H2 zinc finger protein, expressed
LOC_Os06g51140	239.989	249.357	220.66	81.4795	90.5126	141.404	Chr6	30935754	30936612	-	ZOS6-11 - C2H2 zinc finger protein, expressed
LOC_Os07g04270	1169.44	1252.47	1177.05	601.095	735.073	531.824	Chr7	1890848	1891233	+	hypothetical protein
LOC_Os07g10400	24.4057	28.9918	21.0411	54.2099	53.6652	45.5669	Chr7	5582400	5587543	+	pentatricopeptide, putative, expressed
LOC_Os07g11120	25099.2	21749.5	19510.9	9722.44	10290.9	9422.61	Chr7	6137056	6141197	-	hydrolase, NUDIX family, domain containing protein, expressed
LOC_Os07g11330	361019	227178	172165	50056.3	60136	71097.6	Chr7	6244130	6244880	-	RAL2 - Seed allergenic protein RA5/RA14/RA17 precursor, expressed
LOC_Os07g11360	155322	161047	68846.9	23719.7	19799.9	44453.3	Chr7	6254861	6255627	-	RAL3 - Seed allergenic protein RA5/RA14/RA17 precursor, expressed
LOC_Os07g15540	957.924	1158.35	685.249	311.722	405.844	414.96	Chr7	9005169	9008499	-	ethylene receptor, putative, expressed
LOC_Os07g16320	89.4876	58.2821	53.4977	3.28129	26.6316	10.0328	Chr7	9531002	9531908	-	retrotransposon protein, putative, unclassified, expressed
LOC_Os07g20110	4616.75	5166.32	4115.62	2456.51	2330.48	1748.87	Chr7	11619075	11620976	+	expressed protein
LOC_Os07g20630	345.747	149.431	117.247	24.645	23.6113	28.3263	Chr7	11922126	11926801	+	retrotransposon protein, putative, unclassified, expressed
LOC_Os07g21950	587.771	186.962	175.004	30.644	22.0493	49.9812	Chr7	12272445	12274849	+	retrotransposon protein, putative, unclassified, expressed
LOC_Os07g22496	569.466	623.233	449.836	4.05251	0.959038	6.34432	Chr7	12659870	12660175	+	NADPH-dependent oxidoreductase, putative
LOC_Os07g22498	1594.51	1458.38	690.716	136.098	102.172	133.464	Chr7	12660622	12660867	+	photosystem I iron-sulfur center, putative, expressed
LOC_Os07g22504	270.497	300.801	264.117	27.1311	9.06462	15.9146	Chr7	12660987	12662492	+	NADPH-dependent oxidoreductase, putative, expressed
LOC_Os07g24992	237.956	205.828	208.2	19.9337	18.0378	53.1266	Chr7	14231698	14232099	-	uncharacterized protein ycf68, putative
LOC_Os07g25002	465.742	513.516	493.383	26.6544	20.7433	22.3504	Chr7	14236930	14237515	+	chloroplast 30S ribosomal protein S7, putative, expressed
LOC_Os07g25004	669.123	559.749	482.199	18.5761	16.9051	17.2791	Chr7	14237700	14239944	+	NADPH-dependent oxidoreductase, putative, expressed
LOC_Os07g25014	498.283	401.243	324.177	23.9127	30.9646	41.9555	Chr7	14242375	14242656	+	chloroplast 50S ribosomal protein L23, putative
LOC_Os07g25018	498.283	470.546	351.409	16.6451	14.6422	29.5283	Chr7	14243640	14244053	-	uncharacterized protein ycf72, putative
LOC_Os07g25022	191.178	228.235	167.155	6.97147	7.68089	6.40389	Chr7	14244176	14244424	+	conserved hypothetical protein
LOC_Os07g25024	203.381	166.033	128.759	8.25503	6.6626	10.7425	Chr7	14244421	14244702	+	chloroplast 30S ribosomal protein S19, putative
LOC_Os07g25800	146.434	118.524	122.601	42.5659	67.2516	57.3116	Chr7	14820650	14822248	+	OsFBDUF37 - F-box and DUF domain containing protein, expressed
LOC_Os07g31470	5883.81	4250.74	4289.79	2004.32	2167.5	2451.96	Chr7	18658755	18660317	-	MYB family transcription factor, putative, expressed
LOC_Os07g32420	7305.44	8767.18	7375.48	4371.52	4748.71	4333.6	Chr7	19281750	19289773	+	bromodomain domain containing protein, expressed
LOC_Os07g34520	101.69	122.601	123.096	48.9748	65.2286	37.4944	Chr7	20691054	20693694	-	isocitrate lyase, putative, expressed
LOC_Os07g38000	254.226	189.064	271.96	481.077	419.989	461.209	Chr7	22798819	22800192	-	cytochrome c, putative, expressed
LOC_Os07g38290	9520.26	11036.1	9498.95	4219.75	4463.96	5870.83	Chr7	22996769	23001763	-	plastocyanin-like domain containing protein, putative, expressed
LOC_Os07g38840	1210.12	954.469	849.255	339.023	452.495	467.536	Chr7	23298312	23302216	+	expressed protein
LOC_Os07g39700	2582.94	2819.69	2765.38	938.95	1286.71	1221.4	Chr7	23796611	23797642	+	expressed protein
LOC_Os07g39750	6613.94	5790.75	4930.85	2019.74	1940.92	1932.22	Chr7	23821372	23824129	-	GDSL-like lipase/acylhydrolase, putative, expressed
LOC_Os07g39860	427.1	867.233	428.772	114.185	182.724	197.77	Chr7	23902874	23903545	-	expressed protein
LOC_Os07g41310	5143.5	3845.73	2673.54	997.828	1415.4	1057.3	Chr7	24751588	24755397	+	COBRA, putative, expressed
LOC_Os07g41350	40.6762	122.257	39.6384	12.3711	4.18143	2.43169	Chr7	24768073	24769164	+	B12D protein, putative, expressed
LOC_Os07g41650	8881.64	6194.98	5800.98	1512.72	2363.61	3663.95	Chr7	24961189	24964326	-	pectinesterase, putative, expressed
LOC_Os07g41820	5778.05	5263.94	4847.52	2094.59	1678.3	2980.99	Chr7	25049116	25051575	+	stress responsive A/B Barrel domain containing protein, expressed
LOC_Os07g44280	85.42	72.7223	70.0644	12.0816	5.50077	12.6243	Chr7	26456721	26457621	-	dirigent, putative, expressed
LOC_Os07g44290	1456.21	1159.3	1176.57	527.085	612.877	730.981	Chr7	26464176	26468859	+	CAMK_KIN1/SNF1/Nim1_like.29 - CAMK includes calcium/calmodulin depedent protein kinases, expressed
LOC_Os07g44430	36533.3	32489.1	34285.4	15730.9	13322.9	15449.9	Chr7	26548652	26549804	+	peroxiredoxin, putative, expressed
LOC_Os07g46280	1250.79	1301.74	691.248	3383.43	2332.85	2240.82	Chr7	27615417	27618751	+	Os7bglu26 - beta-mannosidase/glucosidase/exoglucanase, expressed
LOC_Os07g46360	585.737	395.334	372.147	236.743	78.3349	170.561	Chr7	27652944	27654087	-	glyoxalase family protein, putative, expressed
LOC_Os07g46420	1012.84	1198.19	973.478	605.599	476.834	587.981	Chr7	27699932	27701407	+	expressed protein
LOC_Os07g46610	10.169	18.568	5.88137	32.9347	29.041	64.2591	Chr7	27846106	27847794	-	cis-zeatin O-glucosyltransferase, putative, expressed
LOC_Os07g47120	3363.92	2498.97	2095.9	308.476	514.608	713.646	Chr7	28178236	28181579	-	beta-amylase, putative, expressed
LOC_Os07g47790	195.246	182.596	196.727	84.0692	41.3193	78.5162	Chr7	28540697	28541786	-	AP2 domain containing protein, expressed
LOC_Os07g48460	5094.69	5197.33	4169.17	9596.98	8518.62	11158.1	Chr7	28992714	28994935	+	stress responsive protein, putative, expressed
LOC_Os08g01530	2721.24	2034.66	1733.19	436.163	660.208	585.632	Chr8	321888	323000	-	expressed protein
LOC_Os08g01700	178.975	86.6407	115.143	39.7407	39.9554	25.7964	Chr8	418808	420578	-	basic helix-loop-helix family protein, putative, expressed
LOC_Os08g02200	156.603	258.671	188.087	104.284	25.7653	100.742	Chr8	746499	747146	+	expressed protein
LOC_Os08g02354	508.452	345.276	312.11	117.801	171.552	150.36	Chr8	924213	934625	-	expressed protein
LOC_Os08g03420	3085.29	3481.18	3029.15	1999.51	1906.27	1390.19	Chr8	1600716	1604906	+	kelch repeat protein, putative, expressed
LOC_Os08g04760	117.961	113.905	85.5334	35.8181	38.9995	25.6908	Chr8	2371996	2374432	-	retrotransposon protein, putative, unclassified, expressed
LOC_Os08g06450	101.69	147.612	157.39	250.272	269.805	291.286	Chr8	3619442	3621580	-	cytidylyltransferase domain containing protein, expressed
LOC_Os08g08205	2253.46	1602.1	1400.05	829.446	879.846	765.773	Chr8	4685258	4687194	+	expressed protein
LOC_Os08g08840	73916.7	64113.9	57302.5	32907.3	31920.9	34994.7	Chr8	5139637	5143709	+	phosphate/phosphate translocator, putative, expressed
LOC_Os08g08970	467.776	369.111	317.929	118.493	86.7226	79.0666	Chr8	5222214	5223311	+	Cupin domain containing protein, expressed
LOC_Os08g09230	88899.8	63788.7	45454.4	27461.7	28339.5	29218.2	Chr8	5352105	5363367	+	starch synthase III, putative, expressed
LOC_Os08g10500	697.596	1013.67	717.555	458.672	439.092	421.469	Chr8	6168469	6169041	+	expressed protein
LOC_Os08g10800	309.139	307.968	276.581	156.055	179.106	174.145	Chr8	6358775	6359320	-	expressed protein
LOC_Os08g14320	132.198	137.943	133.332	69.3567	71.7976	74.8338	Chr8	8582061	8584105	+	zinc finger, C3HC4 type domain containing protein, expressed
LOC_Os08g15236	148.468	112.467	116.307	9.56867	10.509	28.134	Chr8	9249755	9250156	-	uncharacterized protein ycf68, putative, expressed
LOC_Os08g15246	270.497	315.063	305.311	16.5517	11.1882	12.1185	Chr8	9254993	9255463	+	chloroplast 30S ribosomal protein S7, putative, expressed
LOC_Os08g15248	620.312	510.691	430.042	18.4928	21.4088	18.2109	Chr8	9255763	9258007	+	NADPH-dependent oxidoreductase, putative, expressed
LOC_Os08g15258	176.941	175.362	140.778	11.5248	15.6673	19.2138	Chr8	9260438	9260719	+	chloroplast 50S ribosomal protein L23, putative, expressed
LOC_Os08g15264	189.144	226.559	166.301	6.97147	7.68089	9.24053	Chr8	9262239	9262487	+	conserved hypothetical protein
LOC_Os08g15266	223.719	193.647	161.695	8.29665	6.89687	11.7521	Chr8	9262484	9262765	+	chloroplast 30S ribosomal protein S19, putative
LOC_Os08g15268	972.16	664.922	827.521	13.7243	9.55581	14.6693	Chr8	9262834	9263283	+	chloroplast 50S ribosomal protein L22, putative, expressed
LOC_Os08g15270	2143.63	1552.88	1424.67	47.0421	42.9407	49.7191	Chr8	9275013	9275761	+	ATP-dependent Clp protease proteolytic subunit, putative, expressed
LOC_Os08g15272	894.876	721.857	751.464	14.4906	12.061	14.9003	Chr8	9263338	9264057	+	chloroplast 30S ribosomal protein S3, putative, expressed
LOC_Os08g15276	453.539	307.932	447.496	7.20471	5.22333	7.22802	Chr8	9265773	9266144	+	chloroplast 50S ribosomal protein L14, putative, expressed
LOC_Os08g15278	606.075	369.694	585.343	9.13464	7.41372	9.39627	Chr8	9266284	9266694	+	chloroplast 30S ribosomal protein S8, putative, expressed
LOC_Os08g15280	695.562	938.073	823.409	30.9273	20.3964	17.4647	Chr8	9282838	9283800	-	apocytochrome f precursor, putative, expressed
LOC_Os08g15288	650.819	484.799	465.231	11.0022	9.11945	9.87708	Chr8	9268045	9269058	+	DNA-directed RNA polymerase subunit alpha, putative, expressed
LOC_Os08g15292	380.322	421.001	327.057	8.67258	4.21601	4.5424	Chr8	9269278	9269755	-	cytochrome b6-f complex subunit 4, putative, expressed
LOC_Os08g15296	1470.44	1261.14	1163.88	36.0814	12.1312	20.1483	Chr8	9271631	9272579	-	photosystem II reaction center protein H, putative, expressed
LOC_Os08g15306	2204.65	1678.26	1454.65	42.3068	16.2513	32.3094	Chr8	9276684	9277043	+	chloroplast 50S ribosomal protein L20, putative, expressed
LOC_Os08g15308	461.675	420.444	431.594	8.97785	4.33009	10.7492	Chr8	9277266	9277774	-	chloroplast 30S ribosomal protein S18, putative, expressed
LOC_Os08g15312	46.7776	52.6346	45.1978	1.09926	2.23354	2.22313	Chr8	9277998	9278198	-	chloroplast 50S ribosomal protein L33, putative, expressed
LOC_Os08g15322	1258.93	1109.68	585.227	23.5009	15.4783	12.9291	Chr8	9279906	9281314	+	cytochrome b559 subunit alpha, putative, expressed
LOC_Os08g20020	5969.23	3399.65	4152.1	2166.96	1717.38	2001.68	Chr8	11984652	11989754	-	octicosapeptide/Phox/Bem1p, putative, expressed
LOC_Os08g23180	23303.4	22090.9	17486.3	8651.84	11253.5	10015.1	Chr8	13985040	13988220	-	fasciclin-like arabinogalactan protein 8 precursor, putative, expressed
LOC_Os08g23654	52.879	97.0134	28.3091	4.42216	0.980971	11.1366	Chr8	14312038	14319643	+	retrotransposon protein, putative, Ty3-gypsy subclass, expressed
LOC_Os08g23870	6957.66	6335.81	3670	1505.68	670.212	2143.67	Chr8	14450166	14451006	+	late embryogenesis abundant group 1, putative, expressed
LOC_Os08g27630	187.11	160.862	158.244	85.1146	89.704	100.176	Chr8	16834178	16839288	-	retrotransposon protein, putative, unclassified, expressed
LOC_Os08g28560	347.781	279.908	271.823	132.952	171.987	128.706	Chr8	17439555	17443728	-	expressed protein
LOC_Os08g28970	984.363	347.353	397.715	100.768	76.7939	185.99	Chr8	17730432	17732286	+	expressed protein
LOC_Os08g33150	1126.73	1978.3	1089	692.421	352.071	300.611	Chr8	20600431	20601995	+	MYB family transcription factor, putative, expressed
LOC_Os08g34040	77.2847	61.1135	56.9479	35.6722	22.0874	25.4118	Chr8	21322067	21322925	-	expressed protein
LOC_Os08g34170	8299.97	6694.36	6481.51	4101.62	3603.88	4307.25	Chr8	21418716	21421093	+	CAF1 family ribonuclease containing protein, putative, expressed
LOC_Os08g35420	14078	12164.6	4364.37	477.325	159.482	298.332	Chr8	22324588	22325693	+	photosynthetic reaction center protein, putative, expressed
LOC_Os08g39950	34.5747	36.6446	39.5395	76.7882	68.0536	77.9229	Chr8	25313536	25318570	+	potassium transporter, putative, expressed
LOC_Os08g40720	85.42	91.037	27.0087	9.27515	3.08946	1.15389	Chr8	25769807	25771549	-	FAD-binding and arabino-lactone oxidase domains containing protein, putative, expressed
LOC_Os08g41750	207.448	138.85	227.731	88.6773	62.8242	60.9188	Chr8	26351181	26352296	+	OsFBX303 - F-box domain containing protein, expressed
LOC_Os08g41960	925.383	565.66	543.695	149.449	17.4334	9.22704	Chr8	26518976	26529016	+	OsMADS37 - MADS-box family gene with MIKC* type-box, expressed
LOC_Os08g42030	1043.34	516.799	512.414	165.487	259.777	249.505	Chr8	26546747	26549806	-	peroxidase precursor, putative, expressed
LOC_Os08g43140	0	0	0	56.5409	59.3651	62.9929	Chr8	27292449	27293040	+	expressed protein
LOC_Os08g43230	162.705	161.607	149.668	395.527	271.932	300.84	Chr8	27329441	27331356	+	TraB family protein, putative, expressed
LOC_Os08g43480	10006.3	6870.88	6714.2	3024.75	3254.54	4205.01	Chr8	27502297	27504972	+	zinc finger, C3HC4 type family protein, expressed
LOC_Os09g00999	6.63846e+06	4.84422e+06	2.1069e+06	109040	34574.1	53335.7	Chr9	2874	5458	+	expressed protein
LOC_Os09g01000	7.98577e+06	6.0984e+06	2.40923e+06	161991	40525.6	71668.8	Chr9	6384	9310	+	expressed protein
LOC_Os09g04680	593.872	498.657	570.939	18.3337	8.89473	10.4838	Chr9	2494946	2496364	+	photosystem II P680 chlorophyll A apoprotein, putative, expressed
LOC_Os09g04690	52.879	65.9048	44.199	2.7399	0.948072	0.528863	Chr9	2497167	2497809	-	expressed protein
LOC_Os09g07300	15068.5	12045.1	11469.9	6861.23	5869.63	5421.03	Chr9	3590118	3607830	-	BIG, putative, expressed
LOC_Os09g08890	1413.5	1199.32	1715.73	39.6668	26.8267	30.1283	Chr9	4704612	4707752	-	mitochondrial 60S ribosomal protein L5, putative, expressed
LOC_Os09g08910	22664.8	24131.9	17071	537.397	228.074	360.922	Chr9	4725507	4730885	+	ATP synthase, putative, expressed
LOC_Os09g12650	117.961	126.877	80.9651	206.807	208.952	212.114	Chr9	7240238	7245003	+	pyrophosphate--fructose 6-phosphate 1-phosphotransferase subunit alpha, putative, expressed
LOC_Os09g15330	5731.27	2639.28	2999.55	1300.01	1190.18	1222.07	Chr9	9366323	9370327	-	transporter family protein, putative, expressed
LOC_Os09g19952	75.2509	38.0527	44.5209	0.87961	0.245243	0.528863	Chr9	11946747	11949201	+	ribosomal protein L22, putative, expressed
LOC_Os09g19954	122.029	92.8855	102.947	2.21737	1.96124	2.66734	Chr9	11948924	11951068	+	ribosomal protein, putative, expressed
LOC_Os09g20630	418.965	391.615	552.384	971.562	1307.52	1060.02	Chr9	12428221	12430869	+	ASC1, putative, expressed
LOC_Os09g21040	0	0	0	43.2712	47.9901	64.5347	Chr9	12685746	12686683	-	expressed protein
LOC_Os09g24170	99.6566	103.071	76.3259	33.5279	40.466	42.5325	Chr9	14352512	14355262	-	expressed protein
LOC_Os09g24402	496.249	395.565	316.975	23.2943	29.9785	39.3065	Chr9	14505375	14505656	+	chloroplast 50S ribosomal protein L23, putative
LOC_Os09g24406	488.114	458.937	341.322	16.6451	14.3808	28.9879	Chr9	14506640	14507053	-	uncharacterized protein ycf72, putative
LOC_Os09g24408	187.11	222.431	161.773	6.97147	7.68089	8.15301	Chr9	14507176	14507424	+	conserved hypothetical protein
LOC_Os09g24412	201.347	164.483	136.349	7.98748	6.41735	10.154	Chr9	14507421	14507702	+	chloroplast 30S ribosomal protein S19, putative
LOC_Os09g24414	134.231	127.585	165.669	2.39013	1.89614	6.77501	Chr9	14507771	14508220	+	chloroplast 50S ribosomal protein L22, putative, expressed
LOC_Os09g24416	638.616	539.14	620.504	12.3149	12.2082	14.6368	Chr9	14508274	14508993	+	chloroplast 30S ribosomal protein S3, putative, expressed
LOC_Os09g25720	2235.16	1378.81	1067.62	248.879	163.067	379.446	Chr9	15430580	15431378	+	glycine-rich cell wall structural protein 2 precursor, putative, expressed
LOC_Os09g25990	244.057	179.638	172.458	39.8342	82.9398	46.5995	Chr9	15610715	15616401	-	glutamate receptor, putative, expressed
LOC_Os09g26460	93.5552	150.347	102.868	50.916	60.5068	36.8436	Chr9	15984331	15991063	-	protein binding protein, putative, expressed
LOC_Os09g27990	3811.36	3102.29	3300.11	1806.06	1962.61	1892.28	Chr9	16999259	17001374	-	annexin, putative, expressed
LOC_Os09g28130	374.221	260.839	197.13	24.4726	41.2213	34.7222	Chr9	17075190	17075709	-	carbonic anhydrase family protein, putative, expressed
LOC_Os09g28150	1803.99	1058.37	796.201	128.386	171.354	148.924	Chr9	17077665	17079644	-	bifunctional monodehydroascorbate reductase and carbonic anhydrasenectarin-3 precursor, putative, expressed
LOC_Os09g30506	34.5747	45.63	38.2187	21.2516	11.178	16.0271	Chr9	18641600	18642309	+	EF hand family protein, expressed
LOC_Os09g32540	10093.8	8256.72	6047.07	1654.07	1495.63	1785.91	Chr9	19424957	19430845	-	expressed protein
LOC_Os09g33940	335.578	418.423	467.837	922.259	1967.67	1113.49	Chr9	20031941	20037639	+	expressed protein
LOC_Os09g36500	150.502	154.08	101.857	44.3637	45.0284	44.6764	Chr9	21056758	21057324	-	zinc finger, C3HC4 type domain containing protein, expressed
LOC_Os09g37340	2137.53	2798.76	1695.74	781.68	717.613	1076.42	Chr9	21567661	21568053	+	expressed protein
LOC_Os09g37949	1816.19	1342.85	1179.86	604.909	470.316	497.966	Chr9	21881095	21884622	-	serine/threonine-protein kinase SRPK1, putative, expressed
LOC_Os09g39730	699.63	420.714	451.092	163.907	123.721	239.88	Chr9	22791286	22792870	-	Core histone H2A/H2B/H3/H4 domain containing protein, putative, expressed
LOC_Os10g06690	1049.45	812.941	765.435	312.191	435.297	403.729	Chr10	3464399	3464901	-	expressed protein
LOC_Os10g07010	52.879	44.8853	40.9921	14.1853	16.1253	21.16	Chr10	3658530	3661569	-	3-ketoacyl-CoA synthase, putative, expressed
LOC_Os10g07229	986.397	771.023	1091.26	1953.8	2080.89	1649.08	Chr10	3793863	3804018	-	dehydrogenase, putative, expressed
LOC_Os10g08780	231.854	117.131	87.531	38.0753	40.529	39.7736	Chr10	4757513	4758168	+	expressed protein
LOC_Os10g10620	174.908	167.143	93.7877	44.3902	5.99126	24.8369	Chr10	5866542	5867341	-	invertase/pectin methylesterase inhibitor family protein, putative, expressed
LOC_Os10g17260	3632.38	4072.29	4778.68	816.872	1546.46	1854.56	Chr10	8679310	8681284	+	cytochrome P450, putative, expressed
LOC_Os10g19910	44.7438	23.6126	20.785	83.4952	100.192	103.029	Chr10	9974284	9976307	+	expressed protein
LOC_Os10g19960	7213.92	1141.13	2234.53	14828.1	20724.4	21036.8	Chr10	10011969	10017330	-	beta-galactosidase, putative, expressed
LOC_Os10g20235	170.84	118.322	80.8283	43.3058	46.3946	40.7042	Chr10	10167135	10167573	-	expressed protein
LOC_Os10g21190	23348.1	17558.3	10627.4	584.276	264.992	347.233	Chr10	10788995	10791104	+	expressed protein
LOC_Os10g21192	16398.6	13770.4	5028.66	538.974	183.099	355.968	Chr10	10807276	10808337	-	photosystem Q, putative, expressed
LOC_Os10g21194	1303.67	1567.94	987.789	18.8156	10.6621	17.3638	Chr10	10808862	10810490	-	maturase K, putative, expressed
LOC_Os10g21196	1722.64	1224.05	711.839	84.3048	61.94	76.7312	Chr10	10811681	10812748	-	chloroplast 30S ribosomal protein S16, putative, expressed
LOC_Os10g21212	947.755	742.852	861.162	61.4418	21.4088	37.4294	Chr10	10817033	10818454	+	photosystem II 44 kDa reaction center protein, putative, expressed
LOC_Os10g21214	36.6086	26.9505	27.3433	1.14716	0.740859	1.03944	Chr10	10819061	10819249	+	photosystem II reaction center protein Z, putative, expressed
LOC_Os10g21230	6605.81	6372.23	6310.97	64.7935	46.7333	62.6509	Chr10	10839098	10839789	+	ATP synthase C chain, putative, expressed
LOC_Os10g21234	109.826	122.571	166.057	1.93724	2.71306	2.71542	Chr10	10836654	10837364	+	chloroplast 30S ribosomal protein S2, putative, expressed
LOC_Os10g21236	1745.01	1642.51	1826.47	18.235	23.2296	18.4127	Chr10	10837615	10838358	+	chloroplast ATP synthase a chain precursor, putative, expressed
LOC_Os10g21238	2857.5	2492.86	2597.43	149.135	137.706	138.524	Chr10	10839889	10841268	+	ATP synthase B chain, putative, expressed
LOC_Os10g21240	1134.87	1132.11	1606.17	88.6928	74.1214	73.8539	Chr10	10841359	10842882	+	ATP synthase, putative, expressed
LOC_Os10g21244	339.646	259.395	242.135	12.4939	7.12018	8.60876	Chr10	10843458	10843769	-	chloroplast 30S ribosomal protein S14, putative, expressed
LOC_Os10g21248	1942.29	1669.38	1808.68	96.6064	42.4786	62.3307	Chr10	10843917	10846121	-	photosystem I P700 chlorophyll a apoprotein A2, putative, expressed
LOC_Os10g21250	1236.56	1202.15	1380.11	81.718	48.6792	49.818	Chr10	10846147	10848399	-	photosystem I P700 chlorophyll a apoprotein A1, putative, expressed
LOC_Os10g21254	294.902	260.058	238.697	5.81173	4.89761	7.16165	Chr10	10849000	10850978	-	photosystem I assembly protein ycf3, putative, expressed
LOC_Os10g21258	211.516	267.63	227.921	38.8088	35.7575	20.7502	Chr10	10855090	10855569	-	NADPH-dependent oxidoreductase, putative, expressed
LOC_Os10g21266	876.571	882.698	938.192	29.0548	14.3942	16.2789	Chr10	10858911	10860407	-	ATP synthase subunit beta, putative, expressed
LOC_Os10g21268	6209.22	5971.37	5952.27	203.982	82.6413	113.152	Chr10	10861158	10862712	+	ribulose bisphosphate carboxylase large chain precursor, putative, expressed
LOC_Os10g21272	89.4876	126.527	107.14	5.63999	2.9583	3.00389	Chr10	10862829	10863469	+	expressed protein
LOC_Os10g21274	154.569	163.962	136.861	3.25615	2.40786	2.71542	Chr10	10863664	10863984	+	expressed protein
LOC_Os10g21290	665.055	867.757	780.564	25.3947	16.43	20.18	Chr10	10866705	10867667	+	apocytochrome f precursor, putative, expressed
LOC_Os10g21298	457.607	367.734	216.967	10.2504	4.66333	4.32503	Chr10	10869191	10869442	-	cytochrome b559 subunit alpha, putative
LOC_Os10g21300	418.965	321.389	317.239	10.7119	10.8574	10.2501	Chr10	10874745	10875395	-	ATP-dependent Clp protease proteolytic subunit, putative, expressed
LOC_Os10g21308	154.569	153.523	180.003	4.32109	3.6553	4.66834	Chr10	10872306	10872506	+	chloroplast 50S ribosomal protein L33, putative, expressed
LOC_Os10g21310	2206.68	1747.37	1756.69	75.2143	27.8327	31.7006	Chr10	10875907	10877568	+	photosystem II P680 chlorophyll A apoprotein, putative, expressed
LOC_Os10g21312	183.043	164.468	142.177	3.66113	1.72696	2.75197	Chr10	10872749	10873240	+	chloroplast 30S ribosomal protein S18, putative, expressed
LOC_Os10g21314	1016.9	859.896	706.297	15.0359	7.41955	15.7196	Chr10	10873463	10873822	-	chloroplast 50S ribosomal protein L20, putative, expressed
LOC_Os10g21322	50.8452	31.3468	35.5772	1.67598	0.740859	0.79905	Chr10	10877989	10878210	+	photosystem II reaction center protein H, putative
LOC_Os10g21324	1118.59	1024.09	1003.63	25.0957	10.4803	20.583	Chr10	10879101	10879799	+	cytochrome b6, putative, expressed
LOC_Os10g21326	1143	1079.46	821.769	31.8373	12.1267	12.6656	Chr10	10880744	10881221	+	cytochrome b6-f complex subunit 4, putative, expressed
LOC_Os10g21328	455.573	380.178	360.254	11.1397	8.41149	11.5415	Chr10	10881441	10882454	-	DNA-directed RNA polymerase subunit alpha, putative, expressed
LOC_Os10g21332	443.37	344.323	323.501	7.92072	6.67869	6.59148	Chr10	10882518	10882949	-	chloroplast 30S ribosomal protein S11, putative, expressed
LOC_Os10g21342	465.742	315.033	451.025	7.47226	5.70285	7.80497	Chr10	10884349	10884720	-	chloroplast 50S ribosomal protein L14, putative, expressed
LOC_Os10g21344	990.465	588.437	893.425	12.7654	8.88447	13.3502	Chr10	10884831	10885236	-	chloroplast 50S ribosomal protein L16, putative, expressed
LOC_Os10g21346	699.63	547.664	611.85	11.4426	13.1182	12.4137	Chr10	10886437	10887209	-	chloroplast 30S ribosomal protein S3, putative, expressed
LOC_Os10g21352	162.705	138.703	400.491	5.06327	3.48611	4.59046	Chr10	10887700	10888137	-	chloroplast 30S ribosomal protein S19, putative, expressed
LOC_Os10g21356	199.313	171.853	119.914	7.74898	5.16921	12.8329	Chr10	10888381	10888794	+	uncharacterized protein ycf72, putative, expressed
LOC_Os10g21358	101.69	108.384	68.5458	3.05536	5.6114	6.72893	Chr10	10889778	10890059	-	chloroplast 50S ribosomal protein L23, putative
LOC_Os10g21372	256.26	278.15	276.194	16.3132	12.3384	14.2387	Chr10	10895037	10895507	-	chloroplast 30S ribosomal protein S7, putative, expressed
LOC_Os10g21388	258.294	224.204	119.98	5.59837	3.72623	4.45777	Chr10	10906596	10907599	+	expressed protein
LOC_Os10g21394	709.799	792.984	575.335	9.61658	5.49635	3.226	Chr10	10908315	10909496	+	NADPH-dependent oxidoreductase, putative, expressed
LOC_Os10g21396	2363.29	2302.01	1726.9	24.3221	11.9154	21.1166	Chr10	10909498	10911574	+	NADPH-dependent oxidoreductase, putative, expressed
LOC_Os10g21398	549.128	809.839	617.742	9.32389	4.78935	5.7904	Chr10	10911669	10912282	+	NADPH-dependent oxidoreductase, putative, expressed
LOC_Os10g21402	376.255	396.294	299.083	2.15689	2.17942	3.47316	Chr10	10912454	10912984	+	NADPH-dependent oxidoreductase, putative
LOC_Os10g21404	569.466	621.161	441.491	4.05251	0.959038	6.34432	Chr10	10913194	10913499	+	NADPH-dependent oxidoreductase, putative
LOC_Os10g21406	980.296	879.929	428.709	72.247	54.5324	74.8405	Chr10	10913946	10914191	+	photosystem I iron-sulfur center, putative, expressed
LOC_Os10g21418	1594.51	1825.68	1118.42	26.6232	20.4085	21.4782	Chr10	10918585	10920789	+	NADPH-dependent oxidoreductase, putative, expressed
LOC_Os10g22520	36.6086	49.1097	34.9459	74.9573	104.39	175.496	Chr10	11666779	11673599	-	cellulase, putative, expressed
LOC_Os10g22890	40.6762	41.5324	51.3352	109.515	103.218	79.0044	Chr10	11893675	11899916	+	receptor-like kinase, putative, expressed
LOC_Os10g23060	628.447	524.316	548.39	334.02	271.986	334.081	Chr10	12021772	12024306	+	expressed protein
LOC_Os10g26700	4232.36	5163.81	3553.16	1505.46	1380.72	1634.56	Chr10	13940043	13941106	-	YGL010w, putative, expressed
LOC_Os10g28080	1295.54	870.735	759.011	2739.05	2724.31	2001.48	Chr10	14589926	14591220	+	glycosyl hydrolase, putative, expressed
LOC_Os10g30020	73.2171	62.8051	95.3694	32.7733	19.9146	19.6993	Chr10	15580171	15583761	-	retrotransposon protein, putative, unclassified, expressed
LOC_Os10g30150	699.63	878.436	784.164	414.485	335.231	350.547	Chr10	15663629	15664584	+	universal stress protein domain containing protein, putative, expressed
LOC_Os10g31420	69.1495	46.3237	107.573	9.34172	3.02782	2.30778	Chr10	16476146	16477079	-	retrotransposon protein, putative, unclassified, expressed
LOC_Os10g31530	207.448	154.967	60.5883	30.0487	14.4305	10.45	Chr10	16515841	16516711	-	glycine-rich cell wall protein, putative, expressed
LOC_Os10g31864	2365.32	1737.67	1691.47	868.117	810.541	646.169	Chr10	16716230	16742534	-	expressed protein
LOC_Os10g32030	660.988	533.57	359.849	198.813	197.204	197.306	Chr10	16826589	16831409	-	retrotransposon protein, putative, unclassified, expressed
LOC_Os10g32740	1775.51	1578.06	1508.63	623.418	565.022	992.972	Chr10	17140788	17145821	-	zinc finger family protein, putative, expressed
LOC_Os10g35050	157992	88448	73818.2	35608.8	26565.5	45596.6	Chr10	18701132	18702561	+	aquaporin protein, putative, expressed
LOC_Os10g36020	46.7776	56.6208	59.3461	19.2839	16.2448	11.9241	Chr10	19255112	19255381	+	expressed protein
LOC_Os10g38196	158.637	149.476	142.684	13.7712	10.2316	35.6139	Chr10	20455335	20455736	+	uncharacterized protein ycf68, putative
LOC_Os10g38206	325.409	398.568	355.891	102.332	97.298	59.9267	Chr10	20464121	20464483	+	NADPH-dependent oxidoreductase, putative, expressed
LOC_Os10g38212	309.139	418.351	348.433	57.8313	53.2336	33.6061	Chr10	20465311	20465790	+	NADPH-dependent oxidoreductase, putative, expressed
LOC_Os10g38214	260.327	292.874	244.455	19.0091	10.6334	18.2752	Chr10	20468369	20468974	+	chloroplast 30S ribosomal protein S4, putative, expressed
LOC_Os10g38216	284.733	272.599	251.314	9.01081	5.39322	8.90398	Chr10	20469945	20471922	+	photosystem I assembly protein ycf3, putative, expressed
LOC_Os10g38229	1374.85	1259.55	1440.38	84.4411	40.1814	53.9007	Chr10	20472523	20474775	+	photosystem I P700 chlorophyll a apoprotein A1, putative, expressed
LOC_Os10g38234	2574.8	2267.93	2452.41	124.982	55.153	74.9597	Chr10	20474801	20477005	+	photosystem I P700 chlorophyll a apoprotein A2, putative, expressed
LOC_Os10g38238	534.892	468.257	406.76	23.0524	12.4483	14.5089	Chr10	20477153	20477464	+	chloroplast 30S ribosomal protein S14, putative, expressed
LOC_Os10g38272	3691.36	3299.96	3515.97	221.327	193.568	192.846	Chr10	20479654	20481033	-	ATP synthase B chain, putative, expressed
LOC_Os10g38274	543.027	495.141	549.667	7.12435	4.90857	8.16455	Chr10	20481489	20481734	-	ATP synthase C chain, putative, expressed
LOC_Os10g38276	2308.37	2191.61	2566.58	23.0422	22.0107	25.6706	Chr10	20482529	20483272	-	chloroplast ATP synthase a chain precursor, putative, expressed
LOC_Os10g38278	595.906	491.559	752.326	14.9348	12.834	10.2231	Chr10	20483523	20484233	-	chloroplast 30S ribosomal protein S2, putative, expressed
LOC_Os10g38489	1470.44	1401.65	860.272	421.947	459.924	403.732	Chr10	20553664	20560790	+	glutathione S-transferase GSTU6, putative, expressed
LOC_Os10g38890	32.5409	299.549	68.6118	495.092	476.394	476.339	Chr10	20719171	20722956	-	expressed protein
LOC_Os10g39420	473446	340265	282373	136388	186863	187628	Chr10	21027454	21032225	+	CAMK_CAMK_like.8 - CAMK includes calcium/calmodulin depedent protein kinases, expressed
LOC_Os10g39880	113.893	113.07	32.9686	4.18995	0.991232	2.69714	Chr10	21334654	21335827	+	photosynthetic reaction center protein, putative, expressed
LOC_Os10g40614	691.495	1056.76	475.717	157.216	226.139	168.916	Chr10	21786108	21787038	+	LTPL147 - Protease inhibitor/seed storage/LTP family protein precursor, expressed
LOC_Os10g41689	282.699	232.571	260.403	18.2491	5.97073	14.3599	Chr10	22446158	22447219	-	photosystem II D2 protein, putative, expressed
LOC_Os10g41692	128.13	102.549	80.3871	10.9054	4.09166	6.09242	Chr10	22447469	22447771	-	expressed protein
LOC_Os10g42750	10.169	12.9054	8.55587	27.2235	28.0849	28.0785	Chr10	23062454	23066292	+	CSLD1 - cellulose synthase-like family D, expressed
LOC_Os11g02080	14277.3	17597.9	13001.7	652.676	6835.79	6599.02	Chr11	563160	564398	-	expressed protein
LOC_Os11g02379	164.738	24.1192	138.197	302.511	378.753	536.129	Chr11	697505	702417	+	LTPL6 - Protease inhibitor/seed storage/LTP family protein precursor, expressed
LOC_Os11g03730	4421.5	4338.39	3522.28	476.098	1856.45	2150.29	Chr11	1453714	1460064	+	alpha-N-arabinofuranosidase A, putative, expressed
LOC_Os11g04320	386.424	450.976	315.084	172.89	154.437	73.6324	Chr11	1798780	1800336	-	phosphoglycerate mutase, putative, expressed
LOC_Os11g04409	11535.8	13069.1	8867.36	5478.6	4724.23	4763.26	Chr11	1835451	1837930	-	expressed protein
LOC_Os11g04560	732.171	1114.47	431.221	211.397	198.074	184.988	Chr11	1931410	1932509	+	calmodulin-like protein 1, putative, expressed
LOC_Os11g05490	42.71	41.3906	70.655	12.6052	19.8508	22.5386	Chr11	2476655	2477465	-	expressed protein
LOC_Os11g06070	30.5071	20.1481	19.0308	78.8396	143.133	228.401	Chr11	2894546	2896274	+	expressed protein
LOC_Os11g06220	61.0143	121.796	67.3036	477.954	396.14	464.96	Chr11	2971164	2974447	+	expressed protein
LOC_Os11g06230	44.7438	80.9781	57.972	245.364	217.389	190.068	Chr11	2978428	2981561	+	expressed protein
LOC_Os11g06234	28.4733	46.0553	30.1952	124.631	91.8951	92.9194	Chr11	2983174	2984969	+	expressed protein
LOC_Os11g06240	1250.79	1013.68	1458.39	366.468	372.648	409.234	Chr11	2986548	2988219	-	ATOZI1, putative, expressed
LOC_Os11g06570	390.491	65.7479	76.4045	3.24358	2.93054	0.865419	Chr11	3159728	3175505	+	transposon protein, putative, CACTA, En/Spm sub-class, expressed
LOC_Os11g06590	0	6.31094	4.99408	53.4363	64.8939	83.8177	Chr11	3183394	3184169	-	alcohol dehydrogenase GroES-like domain containing protein, expressed
LOC_Os11g06595	36.6086	41.4208	29.9063	69.877	87.0563	97.614	Chr11	3184544	3185112	+	expressed protein
LOC_Os11g09180	2609.38	1132.93	895.492	426.379	540.962	524.471	Chr11	4923846	4925639	-	expressed protein
LOC_Os11g10590	225.753	158.811	146.649	14.6529	29.6177	8.55388	Chr11	5808751	5809017	+	expressed protein
LOC_Os11g10770	640.65	479.03	511.92	312.384	314.457	234.332	Chr11	5911937	5919029	-	disease resistance protein RGA3, putative, expressed
LOC_Os11g14110	176.941	149.901	174.54	355.5	268.977	281.217	Chr11	7860100	7864643	+	rust resistance protein, putative, expressed
LOC_Os11g18730	130.164	79.57	103.999	49.1562	51.1407	43.6579	Chr11	10609647	10615875	-	glycosyl hydrolase family 3 protein, putative, expressed
LOC_Os11g22250	0	9.15738	13.4055	135.875	27.2937	126.006	Chr11	12767977	12769357	-	expressed protein
LOC_Os11g26760	150.502	119.492	73.1927	43.9621	43.0029	30.8176	Chr11	15327768	15328657	-	dehydrin, putative, expressed
LOC_Os11g27400	73.2171	43.7154	105.18	173.036	174.616	159.696	Chr11	15764678	15766345	+	glycosyl hydrolase, putative, expressed
LOC_Os11g30130	95.589	69.2578	50.5924	26.7688	32.6218	31.1474	Chr11	17516589	17518746	+	expressed protein
LOC_Os11g30210	107.792	75.7709	120.216	44.8894	47.4964	28.3655	Chr11	17561346	17565177	-	NBS-LRR type disease resistance protein, putative, expressed
LOC_Os11g32650	20161.1	19729	22969.4	9295.13	5935.91	5328.34	Chr11	19277557	19281016	-	chalcone synthase, putative, expressed
LOC_Os11g32759	0	167.441	161.41	361.985	287.826	339.408	Chr11	19354776	19358116	-	expressed protein
LOC_Os11g32810	557.264	568.578	732.593	0	0	0	Chr11	19385005	19388767	+	Leucine Rich Repeat family protein, expressed
LOC_Os11g32870	0	3.60625	9.1668	24.4444	24.8079	24.1753	Chr11	19416453	19420179	+	expressed protein
LOC_Os11g32930	0	0	0	21.416	20.52	21.0753	Chr11	19448126	19448818	+	expressed protein
LOC_Os11g34700	12.2029	6.70596	21.4619	37.4111	46.029	49.7889	Chr11	20327228	20332134	+	ZOS11-04 - C2H2 zinc finger protein, expressed
LOC_Os11g34710	8906.05	3445.47	3263.89	684.601	1227.01	2151.62	Chr11	20336764	20340697	-	Ser/Thr protein phosphatase family protein, putative, expressed
LOC_Os11g36140	0	0	0	30.0969	67.0281	32.1659	Chr11	21243403	21246815	-	receptor-like protein kinase 2 precursor, putative, expressed
LOC_Os11g36150	81.3523	0	0	218.572	156.669	154.848	Chr11	21250855	21254683	-	receptor-like protein kinase 2 precursor, putative, expressed
LOC_Os11g43520	75.2509	50.0717	48.2728	31.3729	20.4988	26.1099	Chr11	26269974	26270588	+	OsGrx_C17 - glutaredoxin subgroup III, expressed
LOC_Os11g44990	32.5409	0	0	66.4434	52.8481	53.8593	Chr11	27242070	27245161	+	NB-ARC domain containing protein, expressed
LOC_Os11g47520	10346	11244.2	17504	6590.18	2444.12	5549.57	Chr11	28730145	28731323	+	glycosyl hydrolase, putative, expressed
LOC_Os11g47840	2637.85	1802.73	2534.71	659.274	859.601	942.435	Chr11	28853507	28857521	-	OsRhmbd18 - Putative Rhomboid homologue, expressed
LOC_Os12g01910	132.198	91.5889	138.169	47.7083	41.0776	42.4553	Chr12	531180	535127	+	pentatricopeptide, putative, expressed
LOC_Os12g03370	768.78	555.111	498.487	210.779	267.772	279.351	Chr12	1309401	1310704	-	harpin-induced protein 1 domain containing protein, expressed
LOC_Os12g04120	298.97	341.051	150.34	76.123	77.2565	79.2536	Chr12	1727837	1730565	-	phosphoglycerate mutase, putative, expressed
LOC_Os12g05540	2235.16	1655.77	868.018	192.543	204.46	228.919	Chr12	2535821	2539020	+	Ser/Thr protein phosphatase family protein, putative, expressed
LOC_Os12g06820	431.167	317.779	562.647	87.295	170.314	137.735	Chr12	3317597	3319831	-	PE repeat family protein, putative, expressed
LOC_Os12g10570	654.886	659.32	626.467	17.6258	11.2228	20.6405	Chr12	5612066	5613340	-	ATP synthase subunit beta, putative, expressed
LOC_Os12g10580	1208.08	1262.8	1225.09	51.8639	27.3306	32.9304	Chr12	5614140	5618055	+	ribulose bisphosphate carboxylase large chain precursor, putative, expressed
LOC_Os12g10590	388.457	323.258	291.163	7.18585	7.11877	13.2636	Chr12	5644897	5645645	-	OsClp13 - Putative Clp protease homologue, expressed
LOC_Os12g10600	166.772	221.469	220.397	9.87785	3.37786	6.86167	Chr12	5646223	5647612	+	photosystem II P680 chlorophyll A apoprotein, putative, expressed
LOC_Os12g10604	203.381	180.078	285.282	4.49912	2.94734	5.62315	Chr12	5651058	5657174	+	retrotransposon protein, putative, unclassified
LOC_Os12g10610	193.212	111.089	205.191	3.71532	3.50221	7.00589	Chr12	5657712	5659449	-	retrotransposon protein, putative, Ty3-gypsy subclass, expressed
LOC_Os12g10710	36.6086	62.0453	65.4175	175.879	229.512	1289.5	Chr12	5746099	5752994	-	NB-ARC domain containing protein, expressed
LOC_Os12g13670	3199.18	2382.07	2471.22	1416.17	1544.46	1576.96	Chr12	7688971	7699212	-	expressed protein
LOC_Os12g14930	3516.45	2767.69	1712.11	73.9731	29.5135	38.6314	Chr12	8540653	8541274	-	ATP synthase protein MI25, putative, expressed
LOC_Os12g14939	272.53	227.562	110.623	7.75526	5.20724	6.00099	Chr12	8544339	8544592	+	expressed protein
LOC_Os12g19304	1812.12	1695.57	2008.48	1060.7	1114.99	1089.85	Chr12	11193846	11205134	-	Fe-S metabolism associated domain containing protein, expressed
LOC_Os12g19420	83.3861	131.87	130.744	25.1261	22.657	15.6993	Chr12	11285709	11286134	-	ubiquinone oxidoreductase, putative, expressed
LOC_Os12g19430	20.3381	34.8264	34.8218	2.15689	0.713795	1.02115	Chr12	11288542	11288955	-	ATP synthase epsilon chain, putative, expressed
LOC_Os12g20324	534.892	1098.04	1101.76	1784.66	1795.78	2440.77	Chr12	11866907	11871634	-	cyclin-A1, putative, expressed
LOC_Os12g23610	313.206	411.672	156.873	7.8927	5.3062	10.8454	Chr12	13404068	13408308	-	ATP synthase, A subunit family protein, putative, expressed
LOC_Os12g23630	63.0481	102.944	51.6116	1.40214	1.01316	2.65583	Chr12	13412936	13413223	-	ATP synthase subunit alpha, mitochondrial, putative, expressed
LOC_Os12g29690	0	27.0771	0	464.749	231.923	453.413	Chr12	17708000	17712514	-	NBS-LRR disease resistance protein, putative, expressed
LOC_Os12g29710	0	13.2853	0	181.572	181.049	166.314	Chr12	17735989	17740563	-	NBS-LRR disease resistance protein, putative, expressed
LOC_Os12g31160	0	0	0	95.3908	180.745	53.264	Chr12	18757946	18764040	-	MLA10, putative, expressed
LOC_Os12g31460	294.902	204.025	259.738	451.592	507.658	507.784	Chr12	18918230	18920690	-	heat shock protein DnaJ, putative, expressed
LOC_Os12g31660	740.306	772.992	713.706	97.2071	81.3093	323.247	Chr12	19069751	19072449	-	transposon protein, putative, CACTA, En/Spm sub-class, expressed
LOC_Os12g32520	185.077	120.186	398.163	40.5695	34.036	68.3201	Chr12	19628116	19630317	+	expressed protein
LOC_Os12g33922	193.212	186.501	107.087	7.44116	6.14337	8.04059	Chr12	20452980	20453447	+	NADH-ubiquinone oxidoreductase chain 3, putative, expressed
LOC_Os12g33928	591.838	652.068	615.587	26.4879	8.31695	16.0379	Chr12	20460169	20460926	-	expressed protein
LOC_Os12g33944	1193.85	1249.11	939.62	42.7434	29.6474	24.8667	Chr12	20460872	20461768	+	ELF protein, expressed
LOC_Os12g33946	6241.76	5627.05	3424.33	181.64	80.3505	77.5194	Chr12	20461923	20463497	+	cytochrome c oxidase subunit 1, putative, expressed
LOC_Os12g33954	378.288	467.527	309.72	18.6931	5.12605	3.8212	Chr12	20603782	20605233	-	ribosomal protein S2, putative, expressed
LOC_Os12g33956	246.091	421.001	492.455	61.9302	14.6158	15.7928	Chr12	20497847	20499860	+	maturase, putative, expressed
LOC_Os12g33958	2033.81	2254.51	1448.06	50.3536	31.6959	35.9113	Chr12	20503266	20509254	+	NADH-ubiquinone oxidoreductase 49 kDa subunit, putative, expressed
LOC_Os12g33962	459.641	482.546	197.115	17.9496	9.72402	9.61366	Chr12	20514770	20515834	+	uncharacterized tatC-like protein ymf16, putative, expressed
LOC_Os12g34010	1513.15	633.706	2640.37	8.6189	33.8401	31.8842	Chr12	20531998	20533005	+	expressed protein
LOC_Os12g34012	783.016	702.175	921.167	21.8657	11.626	7.68575	Chr12	20533005	20533727	+	cytochrome c biosynthesis ccmC-like mitochondrial protein, putative, expressed
LOC_Os12g34014	2853.43	1538.69	942.051	22.0718	10.4607	15.356	Chr12	20534001	20534618	+	NADH-ubiquinone oxidoreductase chain 6, putative, expressed
LOC_Os12g34016	85.42	40.6157	38.7841	1.30633	4.31567	0.24039	Chr12	20536594	20538317	-	retrotransposon protein, putative, unclassified, expressed
LOC_Os12g34018	5271.63	3664.24	2016.12	72.1938	34.9745	37.3759	Chr12	20539950	20541110	-	ATP synthase protein YMF19, putative, expressed
LOC_Os12g34045	728.103	595.938	278.855	13.4513	12.2336	2.72219	Chr12	20548245	20548691	+	mitochondrial ribosomal protein S7, putative, expressed
LOC_Os12g34054	2119.23	1735.29	2138.74	25.4358	31.7129	28.3046	Chr12	20577832	20581812	+	mitochondrial ribosomal protein S3, putative, expressed
LOC_Os12g34058	197.279	165.481	70.399	4.68971	4.48318	6.86844	Chr12	20582916	20583383	+	NADH-ubiquinone oxidoreductase chain 3, putative, expressed
LOC_Os12g34062	258.294	203.519	104.077	8.57049	7.16405	6.87993	Chr12	20453492	20453869	+	mitochondrial ribosomal protein S12, putative, expressed
LOC_Os12g34094	1389.09	1560.72	1097.8	54.9889	34.8333	26.1127	Chr12	20617980	20624090	+	NADH-ubiquinone oxidoreductase chain 4, putative, expressed
LOC_Os12g34096	81.3523	35.7431	46.2752	1.23669	1.04536	1.82698	Chr12	20630160	20631072	-	expressed protein
LOC_Os12g34100	162.705	57.2691	58.4461	4.44152	1.7167	1.44236	Chr12	20641716	20644530	-	expressed protein
LOC_Os12g34102	63.0481	94.9721	52.6763	11.159	10.5799	10.1473	Chr12	20637187	20637750	+	expressed protein
LOC_Os12g34108	2422.27	1704.51	1445.26	215.533	114.023	82.7383	Chr12	20659585	20660961	-	ATP synthase protein 9, mitochondrial, putative, expressed
LOC_Os12g34124	1382.99	1163.59	1297.94	18.9316	8.09116	19.0743	Chr12	20675869	20679333	+	mitochondrial ribosomal protein S3, putative, expressed
LOC_Os12g34148	42.71	33.1499	33.9345	0.535103	0.468553	0.480779	Chr12	20696774	20698536	-	expressed protein
LOC_Os12g34154	211.516	251.61	193.211	10.3776	1.96124	2.31927	Chr12	20699934	20701405	-	ribosomal protein S2, putative, expressed
LOC_Os12g34550	99.6566	139.366	70.1885	3.5716	4.6092	3.80294	Chr12	20928623	20931165	-	ribosomal protein S15 containing protein, expressed
LOC_Os12g37480	286.767	176.493	102.678	45.849	32.2533	67.6699	Chr12	22999868	23000959	-	invertase/pectin methylesterase inhibitor family protein, putative, expressed
LOC_Os12g38140	1271.13	2971.06	743.621	402.043	180.934	473.575	Chr12	23420042	23420870	+	expressed protein
LOC_Os12g38150	1094.19	1639.69	523.967	275.145	155.366	201.924	Chr12	23427679	23428881	+	osmotin, putative, expressed
LOC_Os12g40180	459.641	503.408	191.411	112.493	91.1308	52.9438	Chr12	24871709	24872333	+	expressed protein
LOC_Os12g42520	298.97	332.968	336.465	535.973	508.295	507.166	Chr12	26415934	26419604	+	receptor kinase, putative, expressed
LOC_Os12g42670	7523.06	8408.7	7708.24	4660.3	4451.82	3781.07	Chr12	26513751	26514640	-	expressed protein
LOC_Os12g43000	0	91.7307	105.069	165.658	223.909	172.58	Chr12	26714543	26718178	-	retrotransposon protein, putative, unclassified, expressed
LOC_Os12g44150	3536.79	3492.89	3423.6	6637.89	7471.79	7226.46	Chr12	27387766	27394090	+	plasma membrane ATPase, putative, expressed

## Sheet: Table S2
Table S2: Read count for major categories of DEGs.
ATP metabolism
Locus	chr	start	stop	ori	annotation	L1	L2	L3	H1	H2	H3	Fold change(L/H)
LOC_Os01g08350	Chr1	4095856	4096249	+	ATP synthase subunit alpha, mitochondrial, putative, expressed	2029.74	2268	1533.88	31.2658	25.7693	25.3793	70.7597
LOC_Os01g58000	Chr1	33539907	33540440	-	ATP synthase epsilon chain, putative, expressed	353.883	399.029	412.431	12.7164	7.85662	11.8781	35.9107
LOC_Os01g58010	Chr1	33549465	33550448	+	ATP synthase, A subunit family protein, putative, expressed	2115.16	2152.37	1032.16	42.0233	39.9489	46.846	41.1408
LOC_Os01g58022	Chr1	33560066	33560804	+	NADPH-dependent oxidoreductase, putative, expressed	618.278	808.477	738.482	140.106	127.826	75.0558	6.31286
LOC_Os01g58024	Chr1	33560902	33561739	+	NADPH-dependent oxidoreductase, putative, expressed	559.297	673.314	558.243	86.635	87.9676	55.6477	7.77786
LOC_Os02g24574	Chr2	14240035	14240565	+	NADPH-dependent oxidoreductase, putative	294.902	324.347	266.778	2.38911	1.71599	4.53089	102.597
LOC_Os03g55874	Chr3	31819698	31820959	-	ATP synthase subunit beta, putative, expressed	650.819	683.789	689.334	21.2264	10.569	14.6714	43.5567
LOC_Os04g16732	Chr4	9104109	9105300	+	NADPH-dependent oxidoreductase, putative, expressed	835.895	917.358	661.203	8.26234	8.11142	7.40207	101.551
LOC_Os04g16740	Chr4	9123602	9125252	+	ATP synthase subunit alpha, putative, expressed	5763.81	5402.06	8070.57	455.458	361.701	344.983	16.5526
LOC_Os04g16742	Chr4	9116367	9118611	-	NADPH-dependent oxidoreductase, putative, expressed	1317.91	1207.99	1078.59	35.0634	32.5444	38.9652	33.8218
LOC_Os04g16748	Chr4	9122132	9123511	+	ATP synthase B chain, putative, expressed	3603.91	3212.99	3418.99	209.746	188.79	187.101	17.4782
LOC_Os04g16854	Chr4	9164684	9166928	-	NADPH-dependent oxidoreductase, putative, expressed	978.262	901.307	804.622	28.3668	25.5553	28.4495	32.5863
LOC_Os05g35320	Chr5	20971176	20972872	-	ATP synthase like protein, putative, expressed	178.975	202.804	176.776	4.13576	1.9883	3.37022	58.8307
LOC_Os06g02980	Chr6	1095472	1096462	-	ATP synthase F1, epsilon subunit family protein, expressed	89.4876	91.3357	96.1451	3.42789	0.767922	3.02218	38.372
LOC_Os06g39740	Chr6	23589443	23590939	+	ATP synthase subunit beta, putative, expressed	81.3523	95.8888	99.6284	2.16946	1.19331	3.52122	40.2193
LOC_Os06g46435	Chr6	28181691	28183193	-	NADPH-dependent oxidoreductase, putative, expressed	1132.83	1458.92	1203.86	60.2924	40.5846	42.7037	26.4354
LOC_Os06g46438	Chr6	28184005	28184310	-	NADPH-dependent oxidoreductase, putative	270.497	298.551	239.093	1.46262	0.490485	2.39715	185.769
LOC_Os07g22496	Chr7	12659870	12660175	+	NADPH-dependent oxidoreductase, putative	569.466	623.233	449.836	4.05251	0.959038	6.34432	144.642
LOC_Os07g22504	Chr7	12660987	12662492	+	NADPH-dependent oxidoreductase, putative, expressed	270.497	300.801	264.117	27.1311	9.06462	15.9146	16.0316
LOC_Os07g25004	Chr7	14237700	14239944	+	NADPH-dependent oxidoreductase, putative, expressed	669.123	559.749	482.199	18.5761	16.9051	17.2791	32.431
LOC_Os08g15248	Chr8	9255763	9258007	+	NADPH-dependent oxidoreductase, putative, expressed	620.312	510.691	430.042	18.4928	21.4088	18.2109	26.8624
LOC_Os09g08910	Chr9	4725507	4730885	+	ATP synthase, putative, expressed	22664.8	24131.9	17071	537.397	228.074	360.922	56.7011
LOC_Os10g21230	Chr10	10839098	10839789	+	ATP synthase C chain, putative, expressed	6605.81	6372.23	6310.97	64.7935	46.7333	62.6509	110.743
LOC_Os10g21236	Chr10	10837615	10838358	+	chloroplast ATP synthase a chain precursor, putative, expressed	1745.01	1642.51	1826.47	18.235	23.2296	18.4127	87.0778
LOC_Os10g21238	Chr10	10839889	10841268	+	ATP synthase B chain, putative, expressed	2857.5	2492.86	2597.43	149.135	137.706	138.524	18.6846
LOC_Os10g21240	Chr10	10841359	10842882	+	ATP synthase, putative, expressed	1134.87	1132.11	1606.17	88.6928	74.1214	73.8539	16.3653
LOC_Os10g21258	Chr10	10855090	10855569	-	NADPH-dependent oxidoreductase, putative, expressed	211.516	267.63	227.921	38.8088	35.7575	20.7502	7.4181
LOC_Os10g21266	Chr10	10858911	10860407	-	ATP synthase subunit beta, putative, expressed	876.571	882.698	938.192	29.0548	14.3942	16.2789	45.1625
LOC_Os10g21394	Chr10	10908315	10909496	+	NADPH-dependent oxidoreductase, putative, expressed	709.799	792.984	575.335	9.61658	5.49635	3.226	113.317
LOC_Os10g21396	Chr10	10909498	10911574	+	NADPH-dependent oxidoreductase, putative, expressed	2363.29	2302.01	1726.9	24.3221	11.9154	21.1166	111.451
LOC_Os10g21398	Chr10	10911669	10912282	+	NADPH-dependent oxidoreductase, putative, expressed	549.128	809.839	617.742	9.32389	4.78935	5.7904	99.314
LOC_Os10g21402	Chr10	10912454	10912984	+	NADPH-dependent oxidoreductase, putative	376.255	396.294	299.083	2.15689	2.17942	3.47316	137.222
LOC_Os10g21404	Chr10	10913194	10913499	+	NADPH-dependent oxidoreductase, putative	569.466	621.161	441.491	4.05251	0.959038	6.34432	143.725
LOC_Os10g21418	Chr10	10918585	10920789	+	NADPH-dependent oxidoreductase, putative, expressed	1594.51	1825.68	1118.42	26.6232	20.4085	21.4782	66.2475
LOC_Os10g38206	Chr10	20464121	20464483	+	NADPH-dependent oxidoreductase, putative, expressed	325.409	398.568	355.891	102.332	97.298	59.9267	4.16043
LOC_Os10g38212	Chr10	20465311	20465790	+	NADPH-dependent oxidoreductase, putative, expressed	309.139	418.351	348.433	57.8313	53.2336	33.6061	7.43704
LOC_Os10g38272	Chr10	20479654	20481033	-	ATP synthase B chain, putative, expressed	3691.36	3299.96	3515.97	221.327	193.568	192.846	17.2891
LOC_Os10g38274	Chr10	20481489	20481734	-	ATP synthase C chain, putative, expressed	543.027	495.141	549.667	7.12435	4.90857	8.16455	78.6155
LOC_Os10g38276	Chr10	20482529	20483272	-	chloroplast ATP synthase a chain precursor, putative, expressed	2308.37	2191.61	2566.58	23.0422	22.0107	25.6706	99.9183
LOC_Os12g10570	Chr12	5612066	5613340	-	ATP synthase subunit beta, putative, expressed	654.886	659.32	626.467	17.6258	11.2228	20.6405	39.2141
LOC_Os12g14930	Chr12	8540653	8541274	-	ATP synthase protein MI25, putative, expressed	3516.45	2767.69	1712.11	73.9731	29.5135	38.6314	56.2649
LOC_Os12g19430	Chr12	11288542	11288955	-	ATP synthase epsilon chain, putative, expressed	20.3381	34.8264	34.8218	2.15689	0.713795	1.02115	23.1218
LOC_Os12g23610	Chr12	13404068	13408308	-	ATP synthase, A subunit family protein, putative, expressed	313.206	411.672	156.873	7.8927	5.3062	10.8454	36.672
LOC_Os12g23630	Chr12	13412936	13413223	-	ATP synthase subunit alpha, mitochondrial, putative, expressed	63.0481	102.944	51.6116	1.40214	1.01316	2.65583	42.9104
LOC_Os12g34018	Chr12	20539950	20541110	-	ATP synthase protein YMF19, putative, expressed	5271.63	3664.24	2016.12	72.1938	34.9745	37.3759	75.7691
LOC_Os12g34108	Chr12	20659585	20660961	-	ATP synthase protein 9, mitochondrial, putative, expressed	2422.27	1704.51	1445.26	215.533	114.023	82.7383	13.5147
Ethylene response factors
Locus	chr	start	stop	ori	annotation	L1	L2	L3	H1	H2	H3	Fold change(L/H)
LOC_Os01g21120	Chr1	11783910	11785001	+	ethylene RESPONSE FACTOR 68	3569.33	4384.4	2188.01	1192.63	1133.13	1298.72	2.79812
LOC_Os03g08460	Chr3	4343725	4345716	-	Similar to ethylene responsive element binding factor3 (OsERF3).	860.301	1133.76	1077.18	333.54	271.959	180.985	3.90503
LOC_Os06g44750	Chr6	27025437	27029339	+	Plethora 2, APETALA2/ethylene-responsive element binding protein 60	158.637	235.453	166.63	98.6217	97.3143	101.778	1.88342
LOC_Os07g15540	Chr7	9005169	9008499	-	ethylene RESPONSE 4	957.924	1158.35	685.249	311.722	405.844	414.96	2.4737
LOC_Os07g47790	Chr7	28540697	28541786	-	ethylene RESPONSE FACTOR 67	195.246	182.596	196.727	84.0692	41.3193	78.5162	2.81783
Starch synthesis and glucose metabolism
Locus	chr	start	stop	ori	annotation	L1	L2	L3	H1	H2	H3	Fold change(L/H)
LOC_Os01g04290	Chr1	1906978	1909667	-	glycosyl hydrolase family 10 protein, putative, expressed	101.69	114.725	53.7993	23.9949	26.3656	23.4082	3.66301
LOC_Os01g31370	Chr1	17159673	17161710	-	glycosyltransferase, putative, expressed	2153.8	1357.59	1373.24	446.938	374.986	330.406	4.23892
LOC_Os01g32364	Chr1	17756051	17765020	+	Os1bglu1 - beta-mannosidase/glucosidase homologue, expressed	10346	6284.11	8171.63	2424.06	1998.99	1425.44	4.2407
LOC_Os01g42520	Chr1	24181111	24184171	+	expressed protein	10689.7	6977.78	6783.01	2281.16	3226.16	3386.21	2.74925
LOC_Os01g63810	Chr1	37021544	37024131	+	starch binding domain containing protein, putative, expressed	4976.73	3580.32	3069.69	1370.84	959.849	1482.46	3.04912
LOC_Os01g71380	Chr1	41365160	41366570	+	glycosyl hydrolases family 17, putative, expressed	1039.28	936.504	893.694	1565.25	2085.37	2207.2	0.489854
LOC_Os01g71474	Chr1	41397748	41401593	-	glycosyl hydrolases family 17, putative, expressed	4759.11	3703.47	2351.95	332.78	213.891	487.594	10.4563
LOC_Os02g03750	Chr2	1570082	1574900	-	polygalacturonase, putative, expressed	2707	2979.94	1377.59	376.87	252.747	590.613	5.7895
LOC_Os02g36600	Chr2	22102488	22105124	+	aldose 1-epimerase, putative, expressed	667.089	526.135	378.053	223.072	202.722	172.416	2.62663
LOC_Os02g49140	Chr2	30051597	30053366	+	glycosyltransferase, putative, expressed	34652	22981.6	22924.2	13046.1	8037.85	12050.8	2.43122
LOC_Os03g22120	Chr3	12674466	12680657	-	sucrose synthase, putative, expressed	54343.4	44172.1	42627.4	22778.4	23454.5	23547	2.02269
LOC_Os04g17650	Chr4	9661934	9667057	-	sucrose synthase, putative, expressed	439.303	297.737	165.343	68.4076	93.0752	105.801	3.37612
LOC_Os04g40510	Chr4	24064718	24068505	+	glycosyl hydrolase family 5 protein, putative, expressed	7948.12	5611.93	5390.84	1233.82	941.757	1440.18	5.24121
LOC_Os04g45290	Chr4	26765199	26771893	+	glycosyl hydrolases, putative, expressed	1086.05	1680.95	1945.44	598.219	499.121	715.068	2.6001
LOC_Os04g51460	Chr4	30482082	30483492	-	glycosyl hydrolases family 16, putative, expressed	5808.56	2932.3	1975.52	1011.21	1207.65	1053.17	3.27515
LOC_Os05g25480	Chr5	14816263	14818668	+	OsMan06 - Endo-Beta-Mannanase, expressed	396.593	361.691	247.565	143.675	69.5668	84.3209	3.38029
LOC_Os05g30280	Chr5	17547345	17552419	+	Os5bglu20 - beta-glucosidase homologue, similar to G. max isohydroxyurate hydrolase, expressed	8.13523	53.7894	46.3082	119.51	84.243	88.4995	0.37034
LOC_Os05g34320	Chr5	20315236	20320719	+	beta-hexosaminidase precursor, putative, expressed	7445.77	5397.17	5777.77	2319.65	2588.94	3184.91	2.3007
LOC_Os05g49430	Chr5	28342175	28345123	+	aldose 1-epimerase, putative, expressed	13606.2	10273.8	10620	5976.52	4827.66	6025.3	2.04997
LOC_Os06g04200	Chr6	1766194	1770656	+	starch synthase, putative, expressed	1.28431e+06	1.08335e+06	1.21649e+06	497921	709744	529899	2.06274
LOC_Os06g46284	Chr6	28045147	28058082	-	glycosyl hydrolase, family 31, putative, expressed	126952	73031.3	134919	21488.2	29495.8	27906	4.24518
LOC_Os07g41310	Chr7	24751588	24755397	+	COBRA, putative, expressed	5143.5	3845.73	2673.54	997.828	1415.4	1057.3	3.36052
LOC_Os07g46280	Chr7	27615417	27618751	+	Os7bglu26 - beta-mannosidase/glucosidase/exoglucanase, expressed	1250.79	1301.74	691.248	3383.43	2332.85	2240.82	0.407659
LOC_Os07g47120	Chr7	28178236	28181579	-	beta-amylase, putative, expressed	3363.92	2498.97	2095.9	308.476	514.608	713.646	5.17904
LOC_Os08g03420	Chr8	1600716	1604906	+	kelch repeat protein, putative, expressed	3085.29	3481.18	3029.15	1999.51	1906.27	1390.19	1.81187
LOC_Os08g09230	Chr8	5352105	5363367	+	starch synthase III, putative, expressed	88899.8	63788.7	45454.4	27461.7	28339.5	29218.2	2.33056
LOC_Os08g41750	Chr8	26351181	26352296	+	OsFBX303 - F-box domain containing protein, expressed	207.448	138.85	227.731	88.6773	62.8242	60.9188	2.70233
LOC_Os09g12650	Chr9	7240238	7245003	+	pyrophosphate--fructose 6-phosphate 1-phosphotransferase subunit alpha, putative, expressed	117.961	126.877	80.9651	206.807	208.952	212.114	0.518899
LOC_Os10g19960	Chr10	10011969	10017330	-	beta-galactosidase, putative, expressed	7213.92	1141.13	2234.53	14828.1	20724.4	21036.8	0.18713
LOC_Os10g22520	Chr10	11666779	11673599	-	cellulase, putative, expressed	36.6086	49.1097	34.9459	74.9573	104.39	175.496	0.340049
LOC_Os10g28080	Chr10	14589926	14591220	+	glycosyl hydrolase, putative, expressed	1295.54	870.735	759.011	2739.05	2724.31	2001.48	0.391875
LOC_Os10g42750	Chr10	23062454	23066292	+	CSLD1 - cellulose synthase-like family D, expressed	10.169	12.9054	8.55587	27.2235	28.0849	28.0785	0.37932
LOC_Os11g03730	Chr11	1453714	1460064	+	alpha-N-arabinofuranosidase A, putative, expressed	4421.5	4338.39	3522.28	476.098	1856.45	2150.29	2.73982
LOC_Os11g18730	Chr11	10609647	10615875	-	glycosyl hydrolase family 3 protein, putative, expressed	130.164	79.57	103.999	49.1562	51.1407	43.6579	2.17938
LOC_Os11g27400	Chr11	15764678	15766345	+	glycosyl hydrolase, putative, expressed	73.2171	43.7154	105.18	173.036	174.616	159.696	0.437792
LOC_Os11g47520	Chr11	28730145	28731323	+	glycosyl hydrolase, putative, expressed	10346	11244.2	17504	6590.18	2444.12	5549.57	2.68065
Amino acid metabolism and transport
Locus	chr	start	stop	ori	annotation	L1	L2	L3	H1	H2	H3	Fold change(L/H)
LOC_Os01g02760	Chr1	957907	960626	-	receptor-like kinase, putative, expressed	105.758	9.03075	109.419	196.673	178.652	359.588	0.30508
LOC_Os01g33090	Chr1	18205177	18208221	+	expressed protein	4879.11	3970.15	4115.49	2496.64	2537.96	2641.25	1.68903
LOC_Os01g47810	Chr1	27366317	27368704	-	S-locus-like receptor protein kinase, putative, expressed	77.2847	76.7387	106.922	198.294	170.922	164.211	0.489186
LOC_Os01g52900	Chr1	30413604	30415814	-	expressed protein	4067.62	4112.56	1883.04	580.415	480.611	765.579	5.50925
LOC_Os01g54700	Chr1	31473897	31477599	-	retrotransposon protein, putative, unclassified, expressed	1169.44	1092.72	521.18	343.482	308.961	285.96	2.96604
LOC_Os01g57480	Chr1	33210230	33216333	+	serine/threonine-protein kinase receptor precursor, putative, expressed	44.7438	35.0797	44.9215	74.4198	99.8761	101.305	0.45263
LOC_Os01g65670	Chr1	38133431	38137770	-	amino acid transporter, putative, expressed	6430.9	6223.56	4311.26	2732.49	1951.96	2857.41	2.24954
LOC_Os01g68840	Chr1	39998110	39999091	-	CRP6 - cysteine-rich family protein precursor, expressed	4795.72	3780.95	3152.22	1671.14	1823.86	1853.11	2.19309
LOC_Os01g71090	Chr1	41141674	41143464	-	xylanase inhibitor, putative, expressed	1102.32	648.826	902.694	366.847	232.298	230.96	3.197
LOC_Os02g21700	Chr2	12893458	12895433	+	STE_MEKK_ste11_MAP3K.8 - STE kinases include homologs to sterile 7, sterile 11 and sterile 20 from yeast, expressed	555.23	490.524	322.033	77.086	196.775	204.687	2.8582
LOC_Os02g33149	Chr2	19714870	19717682	-	OR, putative, expressed	711.833	633.044	805.491	1284	1251.6	1355.58	0.552627
LOC_Os02g36550	Chr2	22068014	22070683	-	phosphopantothenate--cysteine ligase, putative, expressed	909.112	1015.95	963.613	1612.24	5097.46	2972.66	0.298344
LOC_Os02g37490	Chr2	22626272	22627191	+	glycine-rich cell wall structural protein precursor, putative, expressed	305.071	541.862	312.119	38.1816	44.3523	58.3388	8.22765
LOC_Os02g55560	Chr2	34026273	34030302	+	protein phosphatase 2C, putative, expressed	34196.5	24680.2	20203.6	9437.69	9290.28	11708.1	2.59824
LOC_Os03g02980	Chr3	1211681	1217861	+	CAMK_CAMK_like_ULKh_APGy.1 - CAMK includes calcium/calmodulin depedent protein kinases, expressed	3042.58	2080.54	2427.71	845.41	899.704	1094.36	2.65924
LOC_Os03g03660	Chr3	1625113	1629530	+	CAMK_CAMK_like.17 - CAMK includes calcium/calmodulin depedent protein kinases, expressed	12444.9	8435.7	8081.87	3993.35	3681.01	3494.99	2.59303
LOC_Os03g12520	Chr3	6626961	6630244	+	STRUBBELIG-RECEPTOR FAMILY 7 precursor, putative, expressed	915.214	742.249	841.735	368.279	416.604	321.427	2.25904
LOC_Os03g16260	Chr3	8963965	8966806	-	protein kinase, putative, expressed	522.689	662.669	303.331	74.1163	81.2119	54.6693	7.08908
LOC_Os03g52070	Chr3	29871085	29875767	+	OsSCP20 - Putative serine Carboxypeptidase homologue, expressed	233.888	242.316	336.016	698.49	836.881	671.516	0.368039
LOC_Os04g24600	Chr4	14129614	14132611	+	cysteine proteinase 1 precursor, putative, expressed	5493.32	5490.91	4186.01	2422.63	2635.15	2758.89	1.94075
LOC_Os05g14750	Chr5	8378906	8382425	+	AGC_PVPK_like_kin82y.12 - ACG kinases include homologs to PKA, PKG and PKC, expressed	327.443	376.704	611.444	11.7497	22.5081	4.80785	33.6764
LOC_Os05g25490	Chr5	14821904	14824477	-	aminotransferase, classes I and II, domain containing protein, expressed	412.863	364.908	330.226	158.068	182.244	219.733	1.97841
LOC_Os05g28770	Chr5	16868431	16872373	+	GCRP9 - glycine and cysteine rich family protein precursor, expressed	119.995	73.1022	68.4876	32.9651	28.9511	36.7103	2.65228
LOC_Os05g46750	Chr5	27067365	27070015	-	STE_MEKK_ste11_MAP3K.18 - STE kinases include homologs to sterile 7, sterile 11 and sterile 20 from yeast, expressed	134.231	100.083	119.237	62.0306	49.3605	65.0318	2.004
LOC_Os05g46760	Chr5	27075947	27077365	-	STE_MEKK_ste11_MAP3K.19 - STE kinases include homologs to sterile 7, sterile 11 and sterile 20 from yeast, expressed	250.158	193.399	222.704	122.643	110.832	108.512	1.94821
LOC_Os05g50120	Chr5	28721012	28726522	+	CGMC_MAPKCMGC_2.3 - CGMC includes CDA, MAPK, GSK3, and CLKC kinases, expressed	1688.06	1624.25	1254.62	622.902	784.902	806.256	2.06269
LOC_Os06g30130	Chr6	17378299	17381309	+	cysteine-rich receptor-like protein kinase 10 precursor, putative, expressed	1767.38	1965.01	1927.58	3021.99	3323.25	3913.47	0.551723
LOC_Os06g40818	Chr6	24348623	24354099	+	aspartic proteinase, putative, expressed	667.089	534.882	665.726	255.935	164.207	177.479	3.12522
LOC_Os06g45020	Chr6	27226619	27233106	+	STRUBBELIG-RECEPTOR FAMILY 3 precursor, putative, expressed	3105.63	2904.64	2735.52	1321.58	1787.01	1812.72	1.77712
LOC_Os06g47820	Chr6	28941271	28943704	+	protein kinase domain containing protein, expressed	56.9466	81.4846	49.4947	134.466	175.819	216.319	0.356864
LOC_Os07g10400	Chr7	5582400	5587543	+	pentatricopeptide, putative, expressed	24.4057	28.9918	21.0411	54.2099	53.6652	45.5669	0.485125
LOC_Os07g11330	Chr7	6244130	6244880	-	RAL2 - Seed allergenic protein RA5/RA14/RA17 precursor, expressed	361019	227178	172165	50056.3	60136	71097.6	4.19418
LOC_Os07g11360	Chr7	6254861	6255627	-	RAL3 - Seed allergenic protein RA5/RA14/RA17 precursor, expressed	155322	161047	68846.9	23719.7	19799.9	44453.3	4.3788
LOC_Os07g15540	Chr7	9005169	9008499	-	ethylene receptor, putative, expressed	957.924	1158.35	685.249	311.722	405.844	414.96	2.4737
LOC_Os07g44290	Chr7	26464176	26468859	+	CAMK_KIN1/SNF1/Nim1_like.29 - CAMK includes calcium/calmodulin depedent protein kinases, expressed	1456.21	1159.3	1176.57	527.085	612.877	730.981	2.02683
LOC_Os09g25720	Chr9	15430580	15431378	+	glycine-rich cell wall structural protein 2 precursor, putative, expressed	2235.16	1378.81	1067.62	248.879	163.067	379.446	5.91563
LOC_Os09g25990	Chr9	15610715	15616401	-	glutamate receptor, putative, expressed	244.057	179.638	172.458	39.8342	82.9398	46.5995	3.51976
LOC_Os09g37949	Chr9	21881095	21884622	-	serine/threonine-protein kinase SRPK1, putative, expressed	1816.19	1342.85	1179.86	604.909	470.316	497.966	2.75802
LOC_Os10g22890	Chr10	11893675	11899916	+	receptor-like kinase, putative, expressed	40.6762	41.5324	51.3352	109.515	103.218	79.0044	0.457754
LOC_Os10g31530	Chr10	16515841	16516711	-	glycine-rich cell wall protein, putative, expressed	207.448	154.967	60.5883	30.0487	14.4305	10.45	7.70089
LOC_Os10g39420	Chr10	21027454	21032225	+	CAMK_CAMK_like.8 - CAMK includes calcium/calmodulin depedent protein kinases, expressed	473446	340265	282373	136388	186863	187628	2.14549
LOC_Os10g40614	Chr10	21786108	21787038	+	LTPL147 - Protease inhibitor/seed storage/LTP family protein precursor, expressed	691.495	1056.76	475.717	157.216	226.139	168.916	4.02695
LOC_Os11g04320	Chr11	1798780	1800336	-	phosphoglycerate mutase, putative, expressed	386.424	450.976	315.084	172.89	154.437	73.6324	2.87431
LOC_Os11g36140	Chr11	21243403	21246815	-	receptor-like protein kinase 2 precursor, putative, expressed	0	0	0	30.0969	67.0281	32.1659	0
LOC_Os11g36150	Chr11	21250855	21254683	-	receptor-like protein kinase 2 precursor, putative, expressed	81.3523	0	0	218.572	156.669	154.848	0.153469
LOC_Os11g47840	Chr11	28853507	28857521	-	OsRhmbd18 - Putative Rhomboid homologue, expressed	2637.85	1802.73	2534.71	659.274	859.601	942.435	2.83397
LOC_Os12g01910	Chr12	531180	535127	+	pentatricopeptide, putative, expressed	132.198	91.5889	138.169	47.7083	41.0776	42.4553	2.75794
LOC_Os12g04120	Chr12	1727837	1730565	-	phosphoglycerate mutase, putative, expressed	298.97	341.051	150.34	76.123	77.2565	79.2536	3.39746
LOC_Os12g42520	Chr12	26415934	26419604	+	receptor kinase, putative, expressed	298.97	332.968	336.465	535.973	508.295	507.166	0.624198
Endosperm specific
Locus	chr	start	stop	ori	annotation	L1	L2	L3	H1	H2	H3	Fold change(L/H)
LOC_Os01g12580	Chr1	6922082	6923336	-	late embryogenesis abundant protein, putative, expressed	1110.46	964.247	981.165	488.197	215.88	575.964	2.38732
LOC_Os01g13360	Chr1	7443685	7447193	-	phosphatidylinositol 3- and 4-kinase family protein, putative, expressed	10341.9	8754.46	8031.16	2636.39	3354.6	4997.72	2.46867
LOC_Os01g25450	Chr1	14414670	14431253	+	AIG1 family protein, expressed	87421.2	78292.4	75920.1	8094.34	4638.41	6897.72	12.3091
LOC_Os02g15350	Chr2	8590287	8593925	-	dof zinc finger domain containing protein, putative, expressed	56334.5	53526.2	49336.2	19500.9	23661.5	23905.5	2.37367
LOC_Os02g25640	Chr2	14991648	14993715	-	glutelin, putative, expressed	2.03666e+06	1.64587e+06	1.03862e+06	631471	341089	629413	2.94708
LOC_Os03g40440	Chr3	22464518	22470146	+	B12D protein, putative, expressed	23805.7	20807.4	28240	9683.37	12001.2	9478.47	2.3378
LOC_Os03g57960	Chr3	33020035	33022949	+	cupin domain containing protein, expressed	91360.7	93347.5	59000.2	30130.3	15440	20873	3.66791
LOC_Os04g28120	Chr4	16602471	16605138	+	response regulator receiver domain containing protein, expressed	372.187	1757.43	2203.38	3490.36	4042.14	11466.6	0.228063
LOC_Os04g33150	Chr4	20065193	20066677	-	desiccation-related protein PCC13-62 precursor, putative, expressed	109596	83197.7	44581.6	18074.8	14973.5	27805.5	3.90075
LOC_Os04g43160	Chr4	25548378	25550603	-	expressed protein	8867.4	10104.6	4224.09	1224.16	2584.96	2563.53	3.63994
LOC_Os04g44470	Chr4	26323827	26324804	-	KUN1 - Kunitz-type trypsin inhibitor precursor, expressed	32219.6	24201.6	11001.8	3655.08	3174.35	6086.17	5.22029
LOC_Os04g49500	Chr4	29522376	29527451	+	U-box domain-containing protein, putative, expressed	262.361	359.423	248.486	70.3091	53.1496	79.521	4.28747
LOC_Os06g21910	Chr6	12665586	12666215	-	late embryogenesis abundant group 1, putative, expressed	3721.87	2433.18	2170.81	1034.11	724.83	1074.32	2.93861
LOC_Os06g33640	Chr6	19583320	19585408	-	CAPIP1, putative, expressed	7256.63	7225.05	6357.54	2389.42	2939.78	2735	2.58417
LOC_Os07g11330	Chr7	6244130	6244880	-	RAL2 - Seed allergenic protein RA5/RA14/RA17 precursor, expressed	361019	227178	172165	50056.3	60136	71097.6	4.19418
LOC_Os07g11360	Chr7	6254861	6255627	-	RAL3 - Seed allergenic protein RA5/RA14/RA17 precursor, expressed	155322	161047	68846.9	23719.7	19799.9	44453.3	4.3788
LOC_Os07g34520	Chr7	20691054	20693694	-	isocitrate lyase, putative, expressed	101.69	122.601	123.096	48.9748	65.2286	37.4944	2.29
LOC_Os07g41650	Chr7	24961189	24964326	-	pectinesterase, putative, expressed	8881.64	6194.98	5800.98	1512.72	2363.61	3663.95	2.76881
LOC_Os07g46360	Chr7	27652944	27654087	-	glyoxalase family protein, putative, expressed	585.737	395.334	372.147	236.743	78.3349	170.561	2.78647
LOC_Os10g19960	Chr10	10011969	10017330	-	beta-galactosidase, putative, expressed	7213.92	1141.13	2234.53	14828.1	20724.4	21036.8	0.18713
LOC_Os10g35050	Chr10	18701132	18702561	+	aquaporin protein, putative, expressed	157992	88448	73818.2	35608.8	26565.5	45596.6	2.97166
LOC_Os12g42670	Chr12	26513751	26514640	-	expressed protein	7523.06	8408.7	7708.24	4660.3	4451.82	3781.07	1.83353
Transcription factors
Locus	chr	start	stop	ori	annotation	L1	L2	L3	H1	H2	H3	Fold change(L/H)
LOC_Os01g03660	Chr1	1508235	1510980	+	MYB family transcription factor, putative, expressed	831.828	901.5	957.238	340.977	321.934	370.493	2.6036
LOC_Os01g13460	Chr1	7495057	7498391	-	helix-loop-helix DNA-binding domain containing protein, expressed	21509.6	19769.4	20059.8	12022.6	11800.6	11769.7	1.72334
LOC_Os01g21120	Chr1	11783910	11785001	+	AP2 domain containing protein, expressed	3569.33	4384.4	2188.01	1192.63	1133.13	1298.72	2.79812
LOC_Os01g45570	Chr1	25880204	25883718	-	homeobox associated leucine zipper, putative, expressed	56.9466	35.3481	20.785	9.8663	13.4598	9.00759	3.49727
LOC_Os01g46800	Chr1	26687377	26688416	-	WRKY15, expressed	65.0819	49.2816	63.0194	100.116	104.971	103.536	0.574757
LOC_Os01g48170	Chr1	27582148	27583129	+	homeobox domain containing protein, expressed	3103.59	2670.48	2454.63	1239.9	1431.62	1612.47	1.9208
LOC_Os01g64430	Chr1	37396145	37397573	-	DUF623 domain containing protein, expressed	223.719	143.723	100.99	35.0165	53.392	62.5188	3.10369
LOC_Os02g01355	Chr2	199224	204616	+	MADS-box transcription factor, putative, expressed	107.792	122.682	47.5833	234.699	481.029	208.318	0.300913
LOC_Os02g15350	Chr2	8590287	8593925	-	dof zinc finger domain containing protein, putative, expressed	56334.5	53526.2	49336.2	19500.9	23661.5	23905.5	2.37367
LOC_Os02g47370	Chr2	28921176	28921795	-	transcription factor TF2, putative, expressed	567.433	371.472	228.626	82.2611	112.804	122.117	3.68095
LOC_Os03g07930	Chr3	4048003	4051564	+	retrotransposon protein, putative, Ty3-gypsy subclass, expressed	26.4395	10.849	8.48993	47.2145	68.8903	44.5816	0.284893
LOC_Os03g08460	Chr3	4343725	4345716	-	AP2 domain containing protein, expressed	860.301	1133.76	1077.18	333.54	271.959	180.985	3.90503
LOC_Os03g20910	Chr3	11845870	11849005	-	homeobox domain containing protein, expressed	115.927	168.864	106.587	29.8644	48.8416	60.333	2.81488
LOC_Os04g38740	Chr4	23024022	23026644	+	MYB family transcription factor, putative, expressed	622.345	556.752	651.699	1155.34	1293.02	1378.32	0.47843
LOC_Os04g45020	Chr4	26637819	26640662	+	MYB family transcription factor, putative, expressed	2709.03	3682.47	2805.05	1260.97	1068.1	1365.72	2.48906
LOC_Os04g51070	Chr4	30235323	30238854	-	helix-loop-helix DNA-binding domain containing protein, expressed	423.032	140.065	203.739	13.5235	63.7509	46.0775	6.21666
LOC_Os05g41166	Chr5	24110841	24114828	-	MYB family transcription factor, putative, expressed	0	13.6803	0	37.9428	57.2122	75.7552	0.0800439
LOC_Os06g44750	Chr6	27025437	27029339	+	AP2 domain containing protein, expressed	158.637	235.453	166.63	98.6217	97.3143	101.778	1.88342
LOC_Os07g31470	Chr7	18658755	18660317	-	MYB family transcription factor, putative, expressed	5883.81	4250.74	4289.79	2004.32	2167.5	2451.96	2.17766
LOC_Os07g47790	Chr7	28540697	28541786	-	AP2 domain containing protein, expressed	195.246	182.596	196.727	84.0692	41.3193	78.5162	2.81783
LOC_Os08g01700	Chr8	418808	420578	-	basic helix-loop-helix family protein, putative, expressed	178.975	86.6407	115.143	39.7407	39.9554	25.7964	3.60934
LOC_Os08g33150	Chr8	20600431	20601995	+	MYB family transcription factor, putative, expressed	1126.73	1978.3	1089	692.421	352.071	300.611	3.118
LOC_Os08g41960	Chr8	26518976	26529016	+	OsMADS37 - MADS-box family gene with MIKC* type-box, expressed	925.383	565.66	543.695	149.449	17.4334	9.22704	11.5538
LOC_Os11g06590	Chr11	3183394	3184169	-	alcohol dehydrogenase GroES-like domain containing protein, expressed	0	6.31094	4.99408	53.4363	64.8939	83.8177	0.0559245
Zinc finger protein
Locus	chr	start	stop	ori	annotation	L1	L2	L3	H1	H2	H3	Fold change(L/H)
LOC_Os01g11480	Chr1	6183125	6183625	-	zinc finger, C3HC4 type domain containing protein, expressed	357.95	228.95	230.933	36.6557	29.5901	102.535	4.84553
LOC_Os01g47740	Chr1	27303111	27307924	-	zinc finger, C3HC4 type domain containing protein, expressed	7085.79	7745.16	5900.82	2656.66	2528.85	2769.81	2.60603
LOC_Os01g62190	Chr1	36001241	36002103	+	ZOS1-15 - C2H2 zinc finger protein, expressed	1370.79	1410.86	976.501	268.519	230.317	394.27	4.20796
LOC_Os02g15350	Chr2	8590287	8593925	-	dof zinc finger domain containing protein, putative, expressed	56334.5	53526.2	49336.2	19500.9	23661.5	23905.5	2.37367
LOC_Os02g32840	Chr2	19488188	19488950	+	zinc finger A20 and AN1 domain-containing stress-associated protein, putative, expressed	4622.85	3819.19	2435.88	620.301	419.547	823.496	5.83785
LOC_Os02g49670	Chr2	30352699	30356937	-	zinc knuckle family protein, expressed	219.651	717.457	225.614	1329.01	1166.55	1344.46	0.30279
LOC_Os04g48260	Chr4	28744397	28747883	+	zinc RING finger protein, putative, expressed	394.559	400.666	413.526	643.36	629.314	646.399	0.629862
LOC_Os04g49500	Chr4	29522376	29527451	+	U-box domain-containing protein, putative, expressed	262.361	359.423	248.486	70.3091	53.1496	79.521	4.28747
LOC_Os05g01230	Chr5	155313	160214	+	zinc finger, C3HC4 type domain containing protein, expressed	18424.3	15561	11750.8	6593.19	6909.92	7772.46	2.1497
LOC_Os05g33554	Chr5	19705356	19707432	-	methyl-binding domain protein MBD, putative, expressed	7811.86	6078.62	6234.51	3865.67	3810.83	3533.06	1.79534
LOC_Os05g45020	Chr5	26171092	26172349	-	zinc finger/CCCH transcription factor, putative, expressed	3874.41	3543.95	2777.77	1358.87	1195.17	1266.85	2.66852
LOC_Os06g14200	Chr6	7925697	7927406	-	zinc finger, C3HC4 type domain containing protein, expressed	246.091	211.298	230.95	97.7133	105.871	65.5031	2.55805
LOC_Os06g49490	Chr6	29976868	29977668	+	ZOS6-10 - C2H2 zinc finger protein, expressed	22715.6	21436.3	15010.5	8067.44	9581.29	8683.91	2.24673
LOC_Os06g51140	Chr6	30935754	30936612	-	ZOS6-11 - C2H2 zinc finger protein, expressed	239.989	249.357	220.66	81.4795	90.5126	141.404	2.26552
LOC_Os07g39700	Chr7	23796611	23797642	+	expressed protein	2582.94	2819.69	2765.38	938.95	1286.71	1221.4	2.36955
LOC_Os08g14320	Chr8	8582061	8584105	+	zinc finger, C3HC4 type domain containing protein, expressed	132.198	137.943	133.332	69.3567	71.7976	74.8338	1.86803
LOC_Os08g43480	Chr8	27502297	27504972	+	zinc finger, C3HC4 type family protein, expressed	10006.3	6870.88	6714.2	3024.75	3254.54	4205.01	2.25017
LOC_Os09g26460	Chr9	15984331	15991063	-	protein binding protein, putative, expressed	93.5552	150.347	102.868	50.916	60.5068	36.8436	2.33884
LOC_Os09g36500	Chr9	21056758	21057324	-	zinc finger, C3HC4 type domain containing protein, expressed	150.502	154.08	101.857	44.3637	45.0284	44.6764	3.03158
LOC_Os10g32740	Chr10	17140788	17145821	-	zinc finger family protein, putative, expressed	1775.51	1578.06	1508.63	623.418	565.022	992.972	2.22893
LOC_Os10g42750	Chr10	23062454	23066292	+	CSLD1 - cellulose synthase-like family D, expressed	10.169	12.9054	8.55587	27.2235	28.0849	28.0785	0.37932
LOC_Os11g34700	Chr11	20327228	20332134	+	ZOS11-04 - C2H2 zinc finger protein, expressed	12.2029	6.70596	21.4619	37.4111	46.029	49.7889	0.303018

## Sheet: Table S3
Table S3: 308 metabolites detected by LC-MS.
ID	name	Superpathway	Subpathway	class	sub_class
M85T99	Acetoacetic acid	Lipid	Synthesis and degradation of ketone bodies	Keto acids and derivatives	Short-chain keto acids and derivatives
M86T241	Piperidine	Unknow	Unknow	Piperidines	NULL
M87T96	Putrescine	Amino acid	Arginine and proline metabolism	NULL	NULL
M87T89	(R)-3-Hydroxybutyric acid	Carbohydrate	Butanoate metabolism	Hydroxy acids and derivatives	Beta hydroxy acids and derivatives
M88T142_2	Pyruvic acid	Carbohydrate	Pyruvate metabolism	Keto acids and derivatives	Alpha-keto acids and derivatives
M89T92	Sarcosine	Amino acid	Glycine, serine and threonine metabolism	Carboxylic acids and derivatives	Amino acids, peptides, and analogues
M89T283	beta-Alanine	Amino acid	beta-Alanine metabolism	Carboxylic acids and derivatives	Amino acids, peptides, and analogues
M89T100	L-Alanine	Amino acid	Alanine, aspartate and glutamate metabolism	Carboxylic acids and derivatives	Amino acids, peptides, and analogues
M89T419	Hydroxypropionic acid	Carbohydrate	Propanoate metabolism	Hydroxy acids and derivatives	Beta hydroxy acids and derivatives
M90T87	L-Lactic acid	Carbohydrate	Pyruvate metabolism	Hydroxy acids and derivatives	Alpha hydroxy acids and derivatives
M93T83	Dimethyl sulfone	Energy	Sulfur metabolism	Sulfonyls	Sulfones
M94T108	Phenol	Xenobiotics	Aminobenzoate degradation	NULL	NULL
M99T262	Hydrogen phosphate	Energy	Oxidative phosphorylation	Non-metal oxoanionic compounds	Non-metal phosphates
M101T164	2-Ketobutyric acid	Carbohydrate	Propanoate metabolism	Keto acids and derivatives	Short-chain keto acids and derivatives
M102T772	2-Methyl-3-oxopropanoic acid	Unknow	Unknow	Organooxygen compounds	Carbonyl compounds
M102T737	Succinic acid semialdehyde	Carbohydrate	Butanoate metabolism	Fatty Acyls	Fatty acids and conjugates
M102T33	Betaine aldehyde	Amino acid	Glycine, serine and threonine metabolism	Organonitrogen compounds	Quaternary ammonium salts
M104T95	Dimethylglycine	Amino acid	Glycine, serine and threonine metabolism	Carboxylic acids and derivatives	Amino acids, peptides, and analogues
M104T89	L-alpha-Aminobutyric acid	Amino acid	Cysteine and methionine metabolism	Carboxylic acids and derivatives	Amines
M104T86_1	gamma-Aminobutyric acid	Amino acid	Alanine, aspartate and glutamate metabolism	Carboxylic acids and derivatives	Amino acids, peptides, and analogues
M105T73	Diethanolamine	Lipid	GlycerophosphoLipid	Organonitrogen compounds	Amines
M105T125	Glyceric acid	Carbohydrate	Glyoxylate and dicarboxylate metabolism	Organooxygen compounds	Carbohydrates and carbohydrate conjugates
M106T85	L-Serine	Amino acid	Glycine, serine and threonine metabolism	Carboxylic acids and derivatives	Amino acids, peptides, and analogues
M110T773	Hydroquinone	Xenobiotics	Chlorocyclohexane and chlorobenzene degradation	Phenols	Benzenediols
M110T32	2-Aminophenol	Xenobiotics	Aminobenzoate degradation	NULL	NULL
M111T833	Pyrrole-2-carboxylic acid	Amino acid	Arginine and proline metabolism	Pyrroles	Pyrrole carboxylic acids and derivatives
M112T100	Cytosine	Nucleotide	Pyrimidine metabolism	Diazines	Pyrimidines and pyrimidine derivatives
M113T123	Creatinine	Amino acid	Arginine and proline metabolism	Carboxylic acids and derivatives	Amino acids, peptides, and analogues
M113T87	Dihydrouracil	Nucleotide	Pyrimidine metabolism	Diazines	Pyrimidines and pyrimidine derivatives
M113T201	Uracil	Nucleotide	Pyrimidine metabolism	Diazines	Pyrimidines and pyrimidine derivatives
M115T32	L-Proline	Amino acid	Arginine and proline metabolism	Carboxylic acids and derivatives	Amino acids, peptides, and analogues
M115T680	Maleic acid	Carbohydrate	Butanoate metabolism	NULL	NULL
M115T665	alpha-Ketoisovaleric acid	Amino acid	Leucine, Isoleucine and Valine Metabolism	Keto acids and derivatives	Short-chain keto acids and derivatives
M116T53	Fumaric acid	Carbohydrate	Citrate cycle (TCA cycle)	Carboxylic acids and derivatives	Dicarboxylic acids and derivatives
M117T32_2	Methylmalonic acid	Amino acid	Valine, leucine and isoleucine degradation	Carboxylic acids and derivatives	Dicarboxylic acids and derivatives
M117T839	5-Aminopentanoic acid	Amino acid	Lysine degradation	Carboxylic acids and derivatives	Amino acids, peptides, and analogues
M117T77_2	Succinic acid	Carbohydrate	Citrate cycle (TCA cycle)	Carboxylic acids and derivatives	Dicarboxylic acids and derivatives
M117T404	Deoxyribose	Carbohydrate	Pentose phosphate pathway	Organooxygen compounds	Carbohydrates and carbohydrate conjugates
M118T346	Indole	Amino acid	Tryptophan metabolism	Indoles and derivatives	Indoles
M118T91_3	Betaine	Amino acid	Glycine, serine and threonine metabolism	Carboxylic acids and derivatives	Amino acids, peptides, and analogues
M118T142	L-Valine	Amino acid	Valine, leucine and isoleucine degradation	Carboxylic acids and derivatives	Amino acids, peptides, and analogues
M119T757	3-Methylthiopropionic acid	Energy	Sulfur metabolism	Fatty Acyls	Fatty acids and conjugates
M120T76	Phenylacetaldehyde	Amino acid	Phenylalanine metabolism	Benzene and substituted derivatives	Phenylacetaldehydes
M120T88	L-Threonine	Amino acid	Glycine, serine and threonine metabolism	Carboxylic acids and derivatives	Amino acids, peptides, and analogues
M121T77	L-Cysteine	Amino acid	Cysteine and methionine metabolism	Carboxylic acids and derivatives	Amino acids, peptides, and analogues
M121T665	Erythritol	Xenobiotics	Sugar, sugar substitute, starch	NULL	NULL
M121T505_2	Phenylethylamine	Amino acid	Phenylalanine metabolism	Benzene and substituted derivatives	Phenethylamines
M123T688_1	Nicotinic acid	Cofactors and Vitamins	Nicotinate and nicotinamide metabolism	Pyridines and derivatives	Pyridinecarboxylic acids and derivatives
M123T213	Benzoate	Xenobiotics	Benzoate degradation	NULL	NULL
M123T153	Niacinamide	Cofactors and Vitamins	Nicotinate and nicotinamide metabolism	Pyridines and derivatives	Pyridinecarboxylic acids and derivatives
M126T49	Thymine	Nucleotide	Pyrimidine metabolism	Diazines	Pyrimidines and pyrimidine derivatives
M126T372	Ciliatine	Amino acid	Phosphonate and phosphinate metabolism	Organic phosphonic acids and derivatives	Organic phosphonic acids
M126T87	Taurine	Amino acid	Taurine and hypotaurine metabolism	Organic sulfonic acids and derivatives	Organosulfonic acids and derivatives
M126T100	5-Methylcytosine	Nucleotide	Pyrimidine metabolism	Diazines	Pyrimidines and pyrimidine derivatives
M129T36	4-Guanidinobutanal	Amino acid	Arginine and proline metabolism	Organic oxides	Carbonyl compounds
M130T142	Mesaconate	Carbohydrate	C5-Branched dibasic acid metabolism	NULL	NULL
M130T107_2	2,5-Dioxopentanoate	Carbohydrate	Pentose and glucuronate interconversions	Keto acids and derivatives	Short-chain keto acids and derivatives
M130T89	Pyroglutamic acid	Amino acid	Glutathione metabolism	Carboxylic acids and derivatives	Amino acids, peptides, and analogues
M130T101_1	Pipecolic acid	Amino acid	Lysine metabolism	Carboxylic acids and derivatives	Amino acids, peptides, and analogues
M130T447_2	Ketoleucine	Amino acid	Valine, leucine and isoleucine degradation	Keto acids and derivatives	Short-chain keto acids and derivatives
M131T285	Creatine	Amino acid	Arginine and proline metabolism	Carboxylic acids and derivatives	Amino acids, peptides, and analogues
M131T91	L-Ribulose	Carbohydrate	Pentose and glucuronate interconversions	Organooxygen compounds	Carbohydrates and carbohydrate conjugates
M131T346	trans-Cinnamate	Amino acid	Phenylalanine metabolism	NULL	NULL
M131T446	cis-4-Hydroxy-D-proline	Amino acid	Arginine and proline metabolism	Carboxylic acids and derivatives	Amino acids, peptides, and analogues
M132T32_2	Glutaric acid	Amino acid	Lysine degradation	Carboxylic acids and derivatives	Dicarboxylic acids and derivatives
M132T403	3-Methylindole	Amino acid	Tryptophan Metabolism	Indoles and derivatives	Indoles
M132T240	L-Leucine	Amino acid	Valine, leucine and isoleucine degradation	Carboxylic acids and derivatives	Amino acids, peptides, and analogues
M132T218	L-Isoleucine	Amino acid	Valine, leucine and isoleucine degradation	Carboxylic acids and derivatives	Amino acids, peptides, and analogues
M133T76	L-Malic acid	Carbohydrate	Citrate cycle (TCA cycle)	Hydroxy acids and derivatives	Beta hydroxy acids and derivatives
M133T85	L-Asparagine	Amino acid	Alanine, aspartate and glutamate metabolism	Carboxylic acids and derivatives	Amino acids, peptides, and analogues
M134T87_2	L-Aspartic acid	Amino acid	Alanine, aspartate and glutamate metabolism	Carboxylic acids and derivatives	Amino acids, peptides, and analogues
M134T94	Isochavicol	Unknow	Unknow	NULL	NULL
M135T83_2	Threonate	Cofactors and Vitamins	Ascorbate and aldarate metabolism	Organooxygen compounds	Carbohydrates and carbohydrate conjugates
M135T751	Chavicol	Unknow	Unknow	Phenols	1-hydroxy-2-unsubstituted benzenoids
M136T143_3	Adenine	Nucleotide	Purine metabolism	Imidazopyrimidines	Purines and purine derivatives
M136T285	4-Hydroxyphenylacetaldehyde	Amino acid	Tyrosine metabolism	Benzene and substituted derivatives	Phenylacetaldehydes
M137T381	Salicylic acid	Xenobiotics	Naphthalene degradation	Benzene and substituted derivatives	Benzoic acids and derivatives
M137T601	3-Hydroxybenzoate	Xenobiotics	Benzoate degradation	Benzene and substituted derivatives	Benzoic acids and derivatives
M137T545	4-Hydroxybenzoic acid	Xenobiotics	Benzoate degradation	Benzene and substituted derivatives	Benzoic acids and derivatives
M137T38	Urocanic acid	Amino acid	Histidine metabolism	Azoles	Imidazoles
M137T162	Hypoxanthine	Nucleotide	Purine metabolism	Imidazopyrimidines	Purines and purine derivatives
M137T353	Phenylacetic acid	Amino acid	Phenylalanine metabolism	Benzene and substituted derivatives	NULL
M138T622	6-Hydroxynicotinic acid	Cofactors and Vitamins	Nicotinate and nicotinamide metabolism	Pyridines and derivatives	Pyridinecarboxylic acids and derivatives
M138T96	p-Aminobenzoic acid	Cofactors and Vitamins	Folate biosynthesis	Benzene and substituted derivatives	Benzoic acids and derivatives
M138T445	Trigonelline	Cofactors and Vitamins	Nicotinate and nicotinamide metabolism	NULL	NULL
M140T773	Acetylphosphate	Carbohydrate	Pyruvate metabolism	Organic phosphoric acids and derivatives	Phosphate esters
M140T433	Tropinone	Unknow	Unknow	NULL	NULL
M142T32_1	O-Phosphoethanolamine	Lipid	GlycerophosphoLipid	Organic phosphoric acids and derivatives	Phosphate esters
M142T346	Carbamoyl phosphate	Amino acid	Arginine biosynthesis	Organic phosphoric acids and derivatives	NULL
M142T72_2	5-Methylbarbiturate	Nucleotide	Pyrimidine metabolism	NULL	NULL
M143T503	5-(2-Hydroxyethyl)-4-methylthiazole	Cofactors and Vitamins	Thiamine metabolism	Azoles	Thiazoles
M144T84	L-erythro-4-Hydroxyglutamate	Amino acid	Arginine and proline metabolism	NULL	NULL
M145T837	Anabasine	Xenobiotics	Chemical	NULL	NULL
M145T38	Spermidine	Amino acid	Arginine and proline metabolism	Organonitrogen compounds	Amines
M145T143	4-Oxoglutaramate	Amino acid	Histidine metabolism	NULL	NULL
M145T99	2-Keto-glutaramic acid	Amino acid	Alanine, aspartate and glutamate metabolism	Keto acids and derivatives	Short-chain keto acids and derivatives
M146T73	Oxoglutaric acid	Carbohydrate	Citrate cycle (TCA cycle)	Keto acids and derivatives	Gamma-keto acids and derivatives
M146T81_2	L-Glutamic acid	Amino acid	Alanine, aspartate and glutamate metabolism	Carboxylic acids and derivatives	Amino acids, peptides, and analogues
M146T403	2-Dehydropantoate	Cofactors and Vitamins	Pantothenate and CoA biosynthesis	NULL	NULL
M146T94	4-Acetamidobutanoic acid	Amino acid	Arginine and proline metabolism	Carboxylic acids and derivatives	Amino acids, peptides, and analogues
M146T101	4-Guanidinobutanoic acid	Amino acid	Arginine and proline metabolism	Carboxylic acids and derivatives	Amino acids, peptides, and analogues
M146T143_2	(2R,5S)-2,5-Diaminohexanoate	Amino acid	Lysine degradation	NULL	NULL
M146T97	Acetylcholine	Lipid	GlycerophosphoLipid	Organonitrogen compounds	Quaternary ammonium salts
M147T777	Coumarin	Unknow	Unknow	Coumarins and derivatives	NULL
M147T578	Phenyllactate	Amino acid	Phenylalanine metabolism	Phenylpropanoic acids	NULL
M147T87	L-Lysine	Amino acid	Lysine metabolism	Carboxylic acids and derivatives	Amino acids, peptides, and analogues
M147T78	(3S,5S)-3,5-Diaminohexanoate	Amino acid	Lysine degradation	Carboxylic acids and derivatives	Amines
M148T151	L-Methionine	Amino acid	Cysteine and methionine metabolism	Carboxylic acids and derivatives	Amino acids, peptides, and analogues
M149T75	L-2-Hydroxyglutaric acid	Lipid	Hydroxy fatty acids	Fatty Acyls	Fatty acids and conjugates
M149T178	2-Oxo-4-methylthiobutanoic acid	Lipid	Oxo fatty acids	Fatty Acyls	Fatty acids and conjugates
M149T454	Nornicotine	Unknow	Unknow	Pyridines and derivatives	Pyrrolidinylpyridines
M149T414	(E)-3-(4-Hydroxyphenyl)-2-propenal	Unknow	Unknow	Cinnamaldehydes	NULL
M151T743	D-Lyxose	Carbohydrate	Pentose and glucuronate interconversions	NULL	NULL
M151T659	4-Hydroxy-3-methoxy-benzaldehyde	Amino acid	Phenylalanine metabolism	Phenols	Methoxyphenols
M151T418	3-Hydroxyphenylacetic acid	Xenobiotics	Styrene degradation	Phenols	1-hydroxy-4-unsubstituted benzenoids
M151T444	3,4-Dihydroxyphenylglycol	Amino acid	Tyrosine metabolism	Phenols	Benzenediols
M151T91	D-Arabitol	Carbohydrate	Pentose and glucuronate interconversions	Organooxygen compounds	Carbohydrates and carbohydrate conjugates
M151T709	Perillyl aldehyde	Lipid	Limonene and pinene degradation	Prenol lipids	Monoterpenoids
M152T708	Xanthine	Nucleotide	Purine metabolism	Imidazopyrimidines	Purines and purine derivatives
M152T146	Ribitol	Carbohydrate	Pentose and glucuronate interconversions	Organooxygen compounds	Carbohydrates and carbohydrate conjugates
M152T767	L-Arabitol	Carbohydrate	Pentose and glucuronate interconversions	Organooxygen compounds	Carbohydrates and carbohydrate conjugates
M153T120	Protocatechuic acid	Xenobiotics	Benzoate degradation	Benzene and substituted derivatives	Benzoic acids and derivatives
M153T447_1	2,5-Dihydroxybenzoate	Amino acid	Tyrosine metabolism	Benzene and substituted derivatives	Benzoic acids and derivatives
M153T38	(1R,4R)-Dihydrocarvone	Lipid	Limonene and pinene degradation	NULL	NULL
M154T95_1	3-Sulfinoalanine	Amino acid	Cysteine and methionine metabolism	Carboxylic acids and derivatives	Amino acids, peptides, and analogues
M154T96	L-Histidine	Amino acid	Histidine metabolism	Carboxylic acids and derivatives	Amino acids, peptides, and analogues
M155T86	Imidazol-5-yl-pyruvate	Amino acid	Histidine metabolism	NULL	NULL
M156T92_1	4-Imidazolone-5-propionic acid	Amino acid	Histidine metabolism	Azoles	Imidazoles
M156T743	3-Indoleacetonitrile	Amino acid	Tryptophan metabolism	Indoles and derivatives	Indoles
M157T832	Phosphoglycolic acid	Carbohydrate	Glyoxylate and dicarboxylate metabolism	Organic phosphoric acids and derivatives	Phosphate esters
M157T688	Orotic acid	Nucleotide	Pyrimidine metabolism	Diazines	Pyrimidines and pyrimidine derivatives
M157T253	4,5-Dihydroorotic acid	Nucleotide	Pyrimidine metabolism	Carboxylic acids and derivatives	Amino acids, peptides, and analogues
M159T94	Oxoadipic acid	Amino acid	Lysine biosynthesis	Keto acids and derivatives	Medium-chain keto acids and derivatives
M159T88	Pimelic acid	Cofactors and Vitamins	Biotin metabolism	Fatty Acyls	Fatty acids and conjugates
M160T324	Indoleacetaldehyde	Amino acid	Tryptophan metabolism	Indoles and derivatives	Indoles
M160T115	5-Acetamidovalerate	Amino acid	Lysine degradation	Fatty Acyls	Fatty acids and conjugates
M161T547	Umbelliferone	Unknow	Unknow	Coumarins and derivatives	Hydroxycoumarins
M161T741	myo-Inositol	Carbohydrate	Inositol phosphate metabolism	Organooxygen compounds	Alcohols and polyols
M162T169	Tryptophanol	Amino acid	Tryptophan metabolism	Indoles and derivatives	Indoles
M163T35	2-Hydroxycinnamic acid	Unknow	Unknow	Cinnamic acids and derivatives	Hydroxycinnamic acids and derivatives
M163T307	4-Hydroxycinnamic acid	Xenobiotics	Food Component/Plant	Cinnamic acids and derivatives	Hydroxycinnamic acids and derivatives
M163T99	D-Fructose	Carbohydrate	Galactose metabolism	Organooxygen compounds	Carbohydrates and carbohydrate conjugates
M164T532	L-Rhamnofuranose	Carbohydrate	Fructose and mannose metabolism	NULL	NULL
M164T129	L-Fucose	Carbohydrate	Fructose and mannose metabolism	Organooxygen compounds	Carbohydrates and carbohydrate conjugates
M164T328	L-Phenylalanine	Amino acid	Phenylalanine metabolism	Carboxylic acids and derivatives	Amino acids, peptides, and analogues
M165T213	Phenylpyruvic acid	Amino acid	Phenylalanine metabolism	Benzene and substituted derivatives	Phenylpyruvic acid derivatives
M165T328	D-Phenylalanine	Amino acid	Phenylalanine metabolism	NULL	NULL
M165T728	Eugenol	Unknow	Unknow	Phenols	Methoxyphenols
M167T730	Quinolinic acid	Cofactors and Vitamins	Nicotinate and nicotinamide metabolism	Pyridines and derivatives	Pyridinecarboxylic acids and derivatives
M167T108	L-4-Hydroxyphenylglycine	Unknow	Unknow	NULL	NULL
M167T373_2	Homogentisic acid	Cofactors and Vitamins	Ubiquinone and other terpenoid-quinone biosynthesis	Benzene and substituted derivatives	Phenylacetic acids
M167T835	3-(2-Hydroxyphenyl)propanoic acid	Xenobiotics	Polycyclic aromatic hydrocarbon degradation	Phenylpropanoic acids	NULL
M168T296	Pyridoxine	Cofactors and Vitamins	Vitamin B6 metabolism	Pyridines and derivatives	Pyridoxines
M169T516_2	Uric acid	Nucleotide	Purine metabolism	Imidazopyrimidines	Purines and purine derivatives
M169T72	(S)-4-Hydroxymandelate	Xenobiotics	Aminobenzoate degradation	NULL	NULL
M170T80	1-Methylhistidine	Amino acid	Histidine metabolism	Carboxylic acids and derivatives	Amino acids, peptides, and analogues
M171T397	Dihydroxyacetone phosphate	Carbohydrate	Glycolysis / Gluconeogenesis	Organooxygen compounds	Carbohydrates and carbohydrate conjugates
M171T72_1	D-Glyceraldehyde 3-phosphate	Carbohydrate	Glycolysis / Gluconeogenesis	NULL	NULL
M171T84	Hydantoin-5-propionic acid	Amino acid	Histidine metabolism	Azolidines	Imidazolidines
M171T339	Tetrahydrodipicolinate	Amino acid	Lysine biosynthesis	Carboxylic acids and derivatives	Amino acids, peptides, and analogues
M171T816	Capric acid	Lipid	Fatty acid biosynthesis	Fatty Acyls	Fatty acids and conjugates
M171T773	7,8-Diaminononanoate	Cofactors and Vitamins	Biotin metabolism	NULL	NULL
M171T688	Limonene-1,2-diol	Lipid	Limonene and pinene degradation	NULL	NULL
M172T348	3-Dehydroshikimate	Amino acid	Phenylalanine, tyrosine and tryptophan biosynthesis	NULL	NULL
M173T314	2-Oxoarginine	Amino acid	D-Arginine and D-ornithine metabolism	Keto acids and derivatives	Short-chain keto acids and derivatives
M173T93_2	L-Arginine	Amino acid	Arginine biosynthesis	Carboxylic acids and derivatives	Amino acids, peptides, and analogues
M174T543	1H-Indole-3-acetamide	Amino acid	Tryptophan metabolism	Indoles and derivatives	Indoles
M176T605	Indole-3-acetate	Amino acid	Tryptophan metabolism	Indoles and derivatives	Indolyl carboxylic acids and derivatives
M176T100_2	Citrulline	Amino acid	Arginine biosynthesis	Carboxylic acids and derivatives	Amino acids, peptides, and analogues
M177T72	N-Formyl-L-methionine	Amino acid	Cysteine and methionine metabolism	Carboxylic acids and derivatives	Amino acids, peptides, and analogues
M177T380	2-Hydroxy-3-oxoadipate	Carbohydrate	Glyoxylate and dicarboxylate metabolism	NULL	NULL
M177T709_1	trans-Ferulic acid	Xenobiotics	Food Component/Plant	Cinnamic acids and derivatives	Hydroxycinnamic acids and derivatives
M177T414	3-Dehydro-scyllo-inosose	Carbohydrate	Inositol phosphate metabolism	NULL	NULL
M177T600	Coniferyl aldehyde	Unknow	Unknow	NULL	NULL
M177T324	Serotonin	Amino acid	Tryptophan metabolism	Indoles and derivatives	Tryptamines and derivatives
M179T336	4-Hydroxyphenylpyruvic acid	Amino acid	Tyrosine metabolism	Benzene and substituted derivatives	Phenylpyruvic acid derivatives
M179T337	Hippuric acid	Amino acid	Phenylalanine metabolism	Benzene and substituted derivatives	Benzoic acids and derivatives
M179T289	2-Oxo-4-phenylbutyric acid	Amino acid	Phenylalanine, tyrosine and tryptophan biosynthesis	NULL	NULL
M179T805	Methyleugenol	Unknow	Unknow	Benzene and substituted derivatives	Methoxybenzenes
M180T293	Theophylline	Xenobiotics	Caffeine metabolism	Imidazopyrimidines	Purines and purine derivatives
M180T433	L-Homophenylalanine	Amino acid	Phenylalanine, tyrosine and tryptophan biosynthesis	NULL	NULL
M181T831	Allose	Carbohydrate	Fructose and mannose metabolism	Organooxygen compounds	Carbohydrates and carbohydrate conjugates
M182T353_2	4-Pyridoxic acid	Cofactors and Vitamins	Vitamin B6 metabolism	Pyridines and derivatives	Pyridinecarboxylic acids and derivatives
M182T214	L-Tyrosine	Amino acid	Tyrosine metabolism	Carboxylic acids and derivatives	Amino acids, peptides, and analogues
M182T328	Beta-Tyrosine	Amino acid	Tyrosine metabolism	Carboxylic acids and derivatives	Amino acids, peptides, and analogues
M183T446	Se-Methylselenocysteine	Amino acid	Selenocompound metabolism	Carboxylic acids and derivatives	Amino acids, peptides, and analogues
M183T32_2	Sorbitol	Carbohydrate	Fructose and mannose metabolism	Organooxygen compounds	Carbohydrates and carbohydrate conjugates
M183T156	Mannitol	Carbohydrate	Fructose and mannose metabolism	Organooxygen compounds	Carbohydrates and carbohydrate conjugates
M183T335	3,4-Dihydroxymandelic acid	Amino acid	Tyrosine metabolism	Phenols	Benzenediols
M183T37	Homovanillic acid	Amino acid	Tyrosine metabolism	Phenols	Methoxyphenols
M184T838	Phosphorylcholine	Lipid	GlycerophosphoLipid	Organonitrogen compounds	Quaternary ammonium salts
M185T773	Phosphohydroxypyruvic acid	Amino acid	Glycine, serine and threonine metabolism	Organooxygen compounds	Carbonyl compounds
M187T88	(2S,4S)-4-Hydroxy-2,3,4,5-tetrahydrodipicolinate	Amino acid	Lysine biosynthesis	NULL	NULL
M188T471	(Z)-But-1-ene-1,2,4-tricarboxylate	Amino acid	Lysine biosynthesis	Carboxylic acids and derivatives	Tricarboxylic acids and derivatives
M188T77	N-Acetylglutamic acid	Amino acid	Arginine biosynthesis	Carboxylic acids and derivatives	Amino acids, peptides, and analogues
M191T74	Citric acid	Carbohydrate	Citrate cycle (TCA cycle)	Carboxylic acids and derivatives	Tricarboxylic acids and derivatives
M191T83_2	Quinate	Amino acid	Phenylalanine, tyrosine and tryptophan biosynthesis	Organooxygen compounds	Alcohols and polyols
M191T801	5-Hydroxyindoleacetic acid	Amino acid	Tryptophan metabolism	Indoles and derivatives	Indolyl carboxylic acids and derivatives
M195T83	Gluconic acid	Carbohydrate	Pentose phosphate pathway	Organooxygen compounds	Carbohydrates and carbohydrate conjugates
M196T84	2-Amino-2-deoxy-D-gluconate	Carbohydrate	Pentose phosphate pathway	NULL	NULL
M197T466	Gulonic acid	Carbohydrate	Pentose and glucuronate interconversions	Hydroxy acids and derivatives	Medium-chain hydroxy acids and derivatives
M199T397	Vanillylmandelic acid	Amino acid	Tyrosine metabolism	Phenols	Methoxyphenols
M200T208	Dodecanoic acid	Lipid	Fatty acid biosynthesis	Fatty Acyls	Fatty acids and conjugates
M200T385	4-Fumarylacetoacetate	Amino acid	Tyrosine metabolism	NULL	NULL
M203T378_1	L-Tryptophan	Amino acid	Tryptophan metabolism	Indoles and derivatives	Indolyl carboxylic acids and derivatives
M204T98	N-Acetyl-D-glucosamine	Carbohydrate	Amino sugar and nucleotide sugar metabolism	Organooxygen compounds	Carbohydrates and carbohydrate conjugates
M207T598	Sinapoyl aldehyde	Unknow	Unknow	NULL	NULL
M208T349	L-Kynurenine	Amino acid	Tryptophan metabolism	Organooxygen compounds	Carbonyl compounds
M209T326	3-(3,4-Dihydroxy-5-methoxy)-2-propenoic acid	Unknow	Unknow	Cinnamic acids and derivatives	Hydroxycinnamic acids and derivatives
M211T745	(+)-7-Isojasmonic acid	Lipid	alpha-Linolenic acid metabolism	NULL	NULL
M217T360	N-a-Acetylcitrulline	Amino acid	Arginine biosynthesis	Carboxylic acids and derivatives	Amino acids, peptides, and analogues
M218T591	3-Methylindolepyruvate	Amino acid	Tryptophan metabolism	NULL	NULL
M218T581	N-Acetylserotonin	Amino acid	Tryptophan metabolism	Indoles and derivatives	Hydroxyindoles
M219T694	Capsidiol	Lipid	Sesquiterpenoid and triterpenoid biosynthesis	Prenol lipids	Sesquiterpenoids
M220T362	Pantothenic acid	Cofactors and Vitamins	Pantothenate and CoA biosynthesis	Alcohols and polyols	Polyols
M221T292	Pyrimidodiazepine	Cofactors and Vitamins	Folate biosynthesis	NULL	NULL
M223T769	Thymidine	Nucleotide	Pyrimidine metabolism	Pyrimidine nucleosides	Pyrimidine 2'-deoxyribonucleosides
M223T376	Sinapic acid	Xenobiotics	Food Component/Plant	Cinnamic acids and derivatives	Hydroxycinnamic acids and derivatives
M224T799	Methyl jasmonate	Lipid	alpha-Linolenic acid metabolism	Fatty Acyls	Lineolic acids and derivatives
M226T700	Porphobilinogen	Cofactors and Vitamins	Porphyrin and chlorophyll metabolism	Organonitrogen compounds	Amines
M229T754_1	Myristic acid	Lipid	Fatty acid biosynthesis	Fatty Acyls	Fatty acids and conjugates
M243T124	Cytidine	Nucleotide	Pyrimidine metabolism	NULL	NULL
M243T385	1-Hexadecanol	Lipid	Fatty acid degradation	Fatty Acyls	Fatty alcohols
M252T300	2-Deoxyadenosine	Nucleotide	Purine metabolism	NULL	NULL
M255T702	Palmitoleic acid	Lipid	Fatty acid biosynthesis	Fatty Acyls	Fatty acids and conjugates
M255T470	16-Hydroxy hexadecanoic acid	Lipid	Cutin, suberine and wax biosynthesis	Fatty Acyls	Fatty acids and conjugates
M256T100	Nicotinate D-ribonucleoside	Cofactors and Vitamins	Nicotinate and nicotinamide metabolism	Organooxygen compounds	Carbohydrates and carbohydrate conjugates
M256T765	Palmitic acid	Lipid	Fatty acid biosynthesis	Fatty Acyls	Fatty acids and conjugates
M258T99	Glycerophosphocholine	Lipid	GlycerophosphoLipid	Glycerophospholipids	Glycerophosphocholines
M265T105	Thiamine	Cofactors and Vitamins	Thiamine metabolism	Diazines	Pyrimidines and pyrimidine derivatives
M265T776	Stearic acid	Lipid	Fatty acid biosynthesis	Fatty Acyls	Fatty acids and conjugates
M267T306	Inosine	Nucleotide	Purine metabolism	Purine nucleosides	NULL
M268T286	Adenosine	Nucleotide	Purine metabolism	Purine nucleosides	NULL
M269T688	Apigenin	Lipid	Flavonoid biosynthesis	Flavonoids	Flavones
M271T671	Butein	Lipid	Flavonoid biosynthesis	NULL	NULL
M271T685	Naringenin	Lipid	Flavonoid biosynthesis	Flavonoids	Flavans
M276T100	Saccharopine	Amino acid	Lysine biosynthesis	Carboxylic acids and derivatives	Amino acids, peptides, and analogues
M277T771	6-Phosphogluconic acid	Carbohydrate	Pentose phosphate pathway	Organooxygen compounds	Carbohydrates and carbohydrate conjugates
M277T825	Stearidonic acid	Lipid	alpha-Linolenic acid metabolism	Fatty Acyls	Lineolic acids and derivatives
M277T709	9-OxoODE	Lipid	Linoleic acid metabolism	Fatty Acyls	Lineolic acids and derivatives
M279T759	(9Z,12Z,15Z)-Octadecatrienoic acid	Lipid	alpha-Linolenic acid metabolism	Fatty Acyls	Lineolic acids and derivatives
M279T787	Alpha-dimorphecolic acid	Lipid	Linoleic acid metabolism	Fatty Acyls	Lineolic acids and derivatives
M279T838_1	Bovinic acid	Lipid	Linoleic acid metabolism	Fatty Acyls	Lineolic acids and derivatives
M281T33	Oleic acid	Lipid	Fatty acid biosynthesis	Fatty Acyls	Fatty acids and conjugates
M282T311	Guanosine	Nucleotide	Purine metabolism	Purine nucleosides	NULL
M283T717	Xanthosine	Nucleotide	Purine metabolism	Purine nucleosides	NULL
M285T776	Hexadecanedioate	Lipid	Cutin, suberine and wax biosynthesis	Fatty Acyls	Fatty acids and conjugates
M285T807	Abietate	Lipid	Diterpenoid biosynthesis	Extractables/Leachables	NULL
M288T454	Eriodictyol chalcone	Lipid	Flavonoid biosynthesis	NULL	NULL
M290T169	Ophthalmate	Amino acid	Cysteine and methionine metabolism	NULL	NULL
M291T434	Epicatechin	Lipid	Flavonoid biosynthesis	Flavonoids	Flavans
M293T740	Gingerol	Unknow	Unknow	Phenols	Methoxyphenols
M293T787	12-OPDA	Lipid	alpha-Linolenic acid metabolism	NULL	NULL
M293T757	13(S)-HOT	Lipid	alpha-Linolenic acid metabolism	NULL	NULL
M293T820	9(S)-HOT	Lipid	alpha-Linolenic acid metabolism	NULL	NULL
M295T709	13-L-Hydroperoxylinoleic acid	Lipid	Linoleic acid metabolism	Fatty Acyls	Lineolic acids and derivatives
M295T839	9,10-Epoxyoctadecenoic acid	Lipid	Linoleic acid metabolism	Fatty Acyls	Fatty acids and conjugates
M296T87	Dehypoxanthine futalosine	Cofactors and Vitamins	Ubiquinone and other terpenoid-quinone biosynthesis	NULL	NULL
M296T829	13S-hydroxyoctadecadienoic acid	Lipid	Linoleic acid metabolism	Fatty Acyls	Lineolic acids and derivatives
M297T754	9,10-DHOME	Lipid	Linoleic acid metabolism	Fatty Acyls	Fatty acids and conjugates
M297T760	5-Methylthioadenosine	Amino acid	Cysteine and methionine metabolism	5'-deoxyribonucleosides	5'-deoxy-5'-thionucleosides
M299T701	Kaempferide	Lipid	Flavone and flavonol biosynthesis	Flavonoids	O-methylated flavonoids
M299T834	15-Deoxy-d-12,14-PGJ2	Lipid	Arachidonic acid metabolism	Fatty Acyls	Eicosanoids
M300T794	Sphingosine	Lipid	SphingoLipid	Organonitrogen compounds	Amines
M300T784	3-Dehydrosphinganine	Lipid	SphingoLipid	Organooxygen compounds	Carbonyl compounds
M301T794	12-KETE	Lipid	Arachidonic acid metabolism	Fatty Acyls	Fatty acids and conjugates
M301T704	Quercetin	Lipid	Flavone and flavonol biosynthesis	Flavonoids	Flavones
M302T803_2	Sphinganine	Lipid	SphingoLipid	Organonitrogen compounds	Amines
M303T536	Taxifolin	Lipid	Flavonoid biosynthesis	NULL	NULL
M306T96	Glutathione	Amino acid	Glutathione metabolism	NULL	NULL
M309T800	Ribose 1,5-bisphosphate	Carbohydrate	Pentose phosphate pathway	Organooxygen compounds	Carbohydrates and carbohydrate conjugates
M313T797	9(S)-HPODE	Lipid	Linoleic acid metabolism	Fatty Acyls	Lineolic acids and derivatives
M315T818	12,13-DHOME	Lipid	Linoleic acid metabolism	Fatty Acyls	Fatty acids and conjugates
M318T781_2	Phytosphingosine	Lipid	SphingoLipid	Organonitrogen compounds	Amines
M323T86	UMP	Nucleotide	Pyrimidine metabolism	Pyrimidine nucleotides	Pyrimidine ribonucleotides
M325T99	Cellobiose	Carbohydrate	Starch and sucrose metabolism	NULL	NULL
M335T817	Lipoxin B4	Lipid	Arachidonic acid metabolism	Fatty Acyls	Eicosanoids
M335T773	Prostaglandin-c2	Lipid	Arachidonic acid metabolism	Fatty Acyls	Eicosanoids
M335T795	Prostaglandin J2	Lipid	Arachidonic acid metabolism	Carboxylic acids and derivatives	Alcohols and polyols
M337T838	Erucic acid	Lipid	Biosynthesis of unsaturated fatty acids	Fatty Acyls	Fatty acids and conjugates
M337T802	8-Isoprostane	Lipid	Arachidonic acid metabolism	Saturated hydrocarbons	Cycloalkanes
M339T832	Fructose 1,6-bisphosphate	Energy	Methane metabolism	Organooxygen compounds	Carbohydrates and carbohydrate conjugates
M339T32	Behenic acid	Lipid	Cutin, suberine and wax biosynthesis	Fatty Acyls	Fatty acids and conjugates
M343T118	D-Maltose	Carbohydrate	Starch and sucrose metabolism	Organooxygen compounds	Carbohydrates and carbohydrate conjugates
M347T822	20-Carboxy-leukotriene B4	Lipid	Arachidonic acid metabolism	Fatty Acyls	Fatty acids and conjugates
M348T143	3-AMP	Nucleotide	Purine metabolism	Ribonucleoside 3'-phosphates	NULL
M351T688	Prostaglandin G2	Lipid	Arachidonic acid metabolism	Fatty Acyls	Eicosanoids
M351T613	11-Dehydro-thromboxane B2	Lipid	Arachidonic acid metabolism	Fatty Acyls	Eicosanoids
M353T786	Prostaglandin E2	Lipid	Arachidonic acid metabolism	Fatty Acyls	Eicosanoids
M353T558	Prostaglandin H2	Lipid	Arachidonic acid metabolism	Fatty Acyls	Eicosanoids
M376T805	Riboflavin	Cofactors and Vitamins	Riboflavin metabolism	Pteridines and derivatives	Alloxazines and isoalloxazines
M379T837	delta-Tocotrienol	Cofactors and Vitamins	Ubiquinone and other terpenoid-quinone biosynthesis	NULL	NULL
M382T353	trans-Zeatin-7-beta-D-glucoside	Lipid	Zeatin biosynthesis	Organooxygen compounds	Carbohydrates and carbohydrate conjugates
M383T836	7-Dehydrodesmosterol	Lipid	Steroid biosynthesis	Steroids and steroid derivatives	Cholestane steroids
M383T799	Campesterol	Lipid	Steroid biosynthesis	Steroids and steroid derivatives	Ergostane steroids
M387T807	Cholesterol	Lipid	Steroid biosynthesis	Steroids and steroid derivatives	Cholestane steroids
M395T805	Stigmasterol	Lipid	Steroid biosynthesis	Steroids and steroid derivatives	Stigmastanes and derivatives
M397T786	beta-Sitosterol	Lipid	Steroid biosynthesis	Steroids and steroid derivatives	Stigmastanes and derivatives
M398T805	S-Adenosylmethionine	Cofactors and Vitamins	Cofactors	NULL	NULL
M421T79	Trehalose 6-phosphate	Carbohydrate	Starch and sucrose metabolism	Organooxygen compounds	Carbohydrates and carbohydrate conjugates
M430T544	alpha-Tocopherol	Cofactors and Vitamins	Ubiquinone and other terpenoid-quinone biosynthesis	Prenol lipids	Quinone and hydroquinone lipids
M431T503	Isovitexin	Lipid	Flavone and flavonol biosynthesis	NULL	NULL
M431T780	Geranylgeranyl-PP	Lipid	Terpenoid backbone biosynthesis	Prenol lipids	Diterpenoids
M435T529	Phlorizin	Lipid	Flavonoid biosynthesis	Flavonoids	Flavonoid glycosides
M441T823	Folic acid	Cofactors and Vitamins	Folate biosynthesis	Carboxylic acids and derivatives	Amino acids, peptides, and analogues
M493T555	Malvidin 3-glucoside	Lipid	Anthocyanin biosynthesis	Flavonoids	Flavonoid glycosides
M503T101	Raffinose	Carbohydrate	Galactose metabolism	Organooxygen compounds	Carbohydrates and carbohydrate conjugates
M624T509	Leukotriene C4	Lipid	Arachidonic acid metabolism	NULL	NULL

## Sheet: Table S4
Table S4: 30 differential metabolites detected by LC-MS.
ID	name	Superpathway	Subpathway	class	sub_class	KEGG
M147T578	Phenyllactate	Amino acid	Phenylalanine metabolism	Phenylpropanoic acids	NULL	C05607
M173T93_2	L-Arginine	Amino acid	Arginine biosynthesis	Carboxylic acids and derivatives	Amino acids, peptides, and analogues	C00062
M171T339	Tetrahydrodipicolinate	Amino acid	Lysine biosynthesis	Carboxylic acids and derivatives	Amino acids, peptides, and analogues	C03972
M170T80	1-Methylhistidine	Amino acid	Histidine metabolism	Carboxylic acids and derivatives	Amino acids, peptides, and analogues	C01152
M147T78	(3S,5S)-3,5-Diaminohexanoate	Amino acid	Lysine degradation	Carboxylic acids and derivatives	Amines	C01186
M154T95_1	3-Sulfinoalanine	Amino acid	Cysteine and methionine metabolism	Carboxylic acids and derivatives	Amino acids, peptides, and analogues	C00606
M104T95	Dimethylglycine	Amino acid	Glycine, serine and threonine metabolism	Carboxylic acids and derivatives	Amino acids, peptides, and analogues	C01026
M151T444	3,4-Dihydroxyphenylglycol	Amino acid	Tyrosine metabolism	Phenols	Benzenediols	C05576
M183T335	3,4-Dihydroxymandelic acid	Amino acid	Tyrosine metabolism	Phenols	Benzenediols	C05580
M279T759	(9Z,12Z,15Z)-Octadecatrienoic acid	Lipid	alpha-Linolenic acid metabolism	Fatty Acyls	Lineolic acids and derivatives	C06427
M211T745	(+)-7-Isojasmonic acid	Lipid	alpha-Linolenic acid metabolism	NULL	NULL	C16317
M335T773	Prostaglandin C2	Lipid	Arachidonic acid metabolism	Fatty Acyls	Eicosanoids	C05955
M277T709	9-OxoODE	Lipid	Linoleic acid metabolism	Fatty Acyls	Lineolic acids and derivatives	C14766
M300T794	Sphingosine	Lipid	SphingoLipid	Organonitrogen compounds	Amines	C00319
M353T558	Prostaglandin H2	Lipid	Arachidonic acid metabolism	Fatty Acyls	Eicosanoids	C00427
M291T434	Epicatechin	Lipid	Flavonoid biosynthesis	Flavonoids	Flavans	C09727
M300T784	3-Dehydrosphinganine	Lipid	SphingoLipid	Organooxygen compounds	Carbonyl compounds	C02934
M303T536	Taxifolin	Lipid	Flavonoid biosynthesis	NULL	NULL	C01617
M138T622	6-Hydroxynicotinic acid	Cofactors and Vitamins	Nicotinate and nicotinamide metabolism	Pyridines and derivatives	Pyridinecarboxylic acids and derivatives	C01020
M265T105	Thiamine	Cofactors and Vitamins	Thiamine metabolism	Diazines	Pyrimidines and pyrimidine derivatives	C00378
M167T373_2	Homogentisic acid	Cofactors and Vitamins	Ubiquinone and other terpenoid-quinone biosynthesis	Benzene and substituted derivatives	Phenylacetic acids	C00544
M177T414	3-Dehydro-scyllo-inosose	Carbohydrate	Inositol phosphate metabolism	NULL	NULL	C21643
M191T74	Citric acid	Carbohydrate	Citrate cycle (TCA cycle)	Carboxylic acids and derivatives	Tricarboxylic acids and derivatives	C00158
M137T162	Xanthine	Nucleotide	Purine metabolism	Imidazopyrimidines	Purines and purine derivatives	C00262
M252T300	2-Deoxyadenosine	Nucleotide	Purine metabolism	NULL	NULL	C00559
M119T757	3-Methylthiopropionic acid	Energy	Sulfur metabolism	Fatty Acyls	Fatty acids and conjugates	C08276
M93T83	Dimethyl sulfone	Energy	Sulfur metabolism	Sulfonyls	Sulfones	C11142
M147T777	Coumarin	Unknow	Unknow	Coumarins and derivatives	NULL	C05851
M209T326	3-(3,4-Dihydroxy-5-methoxy)-2-propenoic acid	Unknow	Unknow	Cinnamic acids and derivatives	Hydroxycinnamic acids and derivatives	C05619
M153T120	Protocatechuic acid	Xenobiotics	Benzoate degradation	Benzene and substituted derivatives	Benzoic acids and derivatives	C00230

## Sheet: Table S5
Table S5: Primers used in this study.
Locus	forward primer (5'-3')	reverse primer (5'-3')
LOC_Os02g11960	CTTCGGCGAAACTACCGTCT	TCTGGTTTGGGGTGCATGTC
LOC_Os02g49670	ATGGCGAGTGGAAGGAAGTC	TCTCTCTCTGAAGAGGCGCA
LOC_Os03g08460	GAGAGGAGAACCACCCGGAA	CGAGGAGACATCCGACGAAA
LOC_Os04g38740	TTCTCGGCAACAGGTGGTC	CGCTTCTTTAGGTGCGTGTTC
LOC_Os04g48260	GACGACGTTGATCTTGCACA	TGATGGTTTCCGTTCACCCAA
LOC_Os05g15040	TGAAAAGCAGCTCATGGACG	CAGCATGTGTGGCAACTTCAG
LOC_Os06g44750	AGATCGGCGCATCGATCATA	AGGAGGCCATGGTGGTAGTT
LOC_Os07g15540	ATGGGGCATATCTTCAGCGG	GGATGCTTCGACATGTCCCT
LOC_Os07g47790	AAGGTCAACTTCCCCAACGAG	ACGGCGTCGTAGTCCATGA
LOC_Os08g41960	AGCAAGGGAATCTCGGGTTG	TCAGCGATGTTCAGCTCGTT
EF1α	TTTCACTCTTGGTGTGAAGCAGAT	GACTTCCTTCACGATTTCATCGTAA
